# Supplementary material for: O,O′-2-Iodo-1,3-phenyl­ene bis­(diphenyl­phosphinothio­ate)
Source: Acta Crystallogr Sect E Struct Rep Online. 2011 Aug 27;67(Pt 9):o2499. doi: 10.1107/S1600536811033629 (PMC3200686; doi:10.1107/S1600536811033629)
Supplement: Supplementary file 1 [file e-67-o2499-sup1.cif]

##############################################################################
#                                                                            #
# This CIF contains the data in a paper accepted for publication in          #
# Acta Crystallographica Section E. It conforms to the requirements of       #
# Notes for Authors for Acta Crystallographica Section E, and has been       #
# peer reviewed under the auspices of the IUCr Commission on Journals.       #
#                                                                            #
# Full details of the Crystallographic Information File format               #
# are given in the paper "The Crystallographic Information File (CIF):       #
# a New Standard Archive File for Crystallography" by S. R. Hall, F. H.      #
# Allen and I. D. Brown [Acta Cryst. (1991), A47, 655-685].                  #
#                                                                            #
# The current version of the core CIF dictionary is obtainable from          #
# ftp://ftp.iucr.org/pub/cif_core.dic.                                       #
#                                                                            #
# Software is freely available for graphical display of the structure(s)     #
# in this CIF. For information consult the CIF software page                 #
# http://www.iucr.org/resources/cif/software.                                #
#                                                                            #
# This file may be used for bona fide research purposes within the           #
# scientific community so long as proper attribution is given to the journal # 
# article from which it was obtained.                                        #
#                                                                            #
##############################################################################
data_global
_audit_creation_method     'CrysAlisPro, Oxford Diffraction Ltd.'
_journal_date_recd_electronic     2011-08-17
_journal_date_accepted     2011-08-18
_journal_name_full     'Acta Crystallographica, Section E'
_journal_year     2011
_journal_volume     67
_journal_issue      9
_journal_page_first     o2499
_journal_page_last     o2499
_journal_paper_category     QO
_journal_coeditor_code     HB6374
_publ_contact_author_name     'Prof. Mao-ping Song'
_publ_contact_author_address
;
 Department of Chemistry,
 Henan Key Laboratory of Chemical Biology and Organic Chemistry,
 Zhengzhou University,
 Zhengzhou
 450052
 People's Republic of China
;
_publ_contact_author_email     'maopingsong@zzu.edu.cn'
_publ_contact_author_fax     '86 371 67763866'
_publ_contact_author_phone     '86 371 67763866'
_publ_section_title
;
<i>O</i>,<i>O</i>'-2-Iodo-1,3-phenylene bis(diphenylphosphinothioate)
;
loop_
    _publ_author_name
    _publ_author_footnote
    _publ_author_address
    'Jun-long Niu' ?
;
Department of Chemistry,
Henan Key Laboratory of Chemical Biology and Organic Chemistry,
Zhengzhou University,
Zhengzhou
450052
People's Republic of China
;
    'Xia Wang' ?
;
Pharmacy College,
Henan University of Traditional Chinese Medicine,
Zhengzhou
450008
People's Republic of China
;
    'Biao Gao' ?
;
Department of Chemistry,
Henan Key Laboratory of Chemical Biology and Organic Chemistry,
Zhengzhou University,
Zhengzhou
450052
People's Republic of China
;
    'Mao-ping Song' ?
;
Department of Chemistry,
Henan Key Laboratory of Chemical Biology and Organic Chemistry,
Zhengzhou University,
Zhengzhou
450052
People's Republic of China
;
_publ_section_synopsis     .
data_I
_audit_creation_method
;
  Olex2 1.1
  (compiled 2011.02.15 svn.r1672, GUI svn.r3494)
;
_chemical_name_systematic
;
<i>O</i>,<i>O</i>'-2-iodo-1,3-phenylene bis(diphenylphosphinothioate)
;
_chemical_name_common     ?
_chemical_formula_moiety     'C30 H23 I O2 P2 S2'
_chemical_formula_sum     'C30 H23 I O2 P2 S2'
_chemical_formula_iupac     'C30 H23 I O2 P2 S2'
_chemical_formula_weight     668.44
_chemical_melting_point     ?
_space_group_crystal_system     monoclinic
_space_group_name_H-M_alt     'P 21/c'
_space_group_name_Hall     '-P 2ybc'
loop_
    _space_group_symop_id
    _space_group_symop_operation_xyz
    1 'x, y, z'
    2 '-x, y+1/2, -z+1/2'
    3 '-x, -y, -z'
    4 'x, -y-1/2, z-1/2'
_cell_length_a     12.5467(11)
_cell_length_b     13.4389(9)
_cell_length_c     18.0010(13)
_cell_angle_alpha     90.00
_cell_angle_beta     108.299(8)
_cell_angle_gamma     90.00
_cell_volume     2881.7(4)
_cell_formula_units_Z     4
_cell_measurement_reflns_used     4397
_cell_measurement_theta_min     3.0255
_cell_measurement_theta_max     29.1143
_cell_measurement_temperature     293(2)
_exptl_crystal_description     prismatic
_exptl_crystal_colour     colorless
_exptl_crystal_size_max     0.2
_exptl_crystal_size_mid     0.2
_exptl_crystal_size_min     0.15
_exptl_crystal_density_diffrn     1.541
_exptl_crystal_density_meas     ?
_exptl_crystal_density_method     'not measured'
_exptl_crystal_F_000     1336
_exptl_absorpt_coefficient_mu     1.393
_exptl_absorpt_correction_type     multi-scan
_exptl_absorpt_process_details     '(CrysAlisPro; Agilent Technologies, 2011)'
_exptl_absorpt_correction_T_min     0.739
_exptl_absorpt_correction_T_max     1.000
_exptl_special_details     ?
_diffrn_ambient_temperature     293(2)
_diffrn_radiation_type     'Mo K\a'
_diffrn_radiation_wavelength     0.7107
_diffrn_radiation_monochromator     graphite
_diffrn_measurement_device_type     'Agilent Xcalibur Eos Gemini'
_diffrn_measurement_method     '\w scans'
_diffrn_detector_area_resol_mean     16.2312
_diffrn_reflns_number     13529
_diffrn_reflns_av_R_equivalents     0.0286
_diffrn_reflns_theta_min     3.03
_diffrn_reflns_theta_max     26.50
_diffrn_reflns_theta_full     26.50
_diffrn_measured_fraction_theta_max     0.996
_diffrn_measured_fraction_theta_full     0.996
_diffrn_reflns_limit_h_min     -14
_diffrn_reflns_limit_h_max     15
_diffrn_reflns_limit_k_min     -16
_diffrn_reflns_limit_k_max     12
_diffrn_reflns_limit_l_min     -20
_diffrn_reflns_limit_l_max     22
_diffrn_standards_number     ?
_diffrn_standards_interval_count     ?
_diffrn_standards_interval_time     ?
_diffrn_standards_decay_%     ?
_refine_special_details
;
Refinement of <i>F</i>^2^ against ALL reflections. The weighted <i>R</i>-factor
<i>wR</i> and goodness of fit <i>S</i> are based on <i>F</i>^2^, conventional
<i>R</i>-factors <i>R</i> are based on <i>F</i>, with <i>F</i> set to zero for
negative <i>F</i>^2^. The threshold expression of <i>F</i>^2^ >
\s(<i>F</i>^2^) is used only for calculating <i>R</i>-factors(gt) <i>etc</i>.
and is not relevant to the choice of reflections for refinement.
<i>R</i>-factors based on <i>F</i>^2^ are statistically about twice as large
as those based on <i>F</i>, and <i>R</i>- factors based on ALL data will be
even larger.
;
_reflns_number_total     5949
_reflns_number_gt     4846
_reflns_threshold_expression     I>2\s(I)
_refine_ls_structure_factor_coef     Fsqd
_refine_ls_matrix_type     full
_refine_ls_R_factor_all     0.0493
_refine_ls_R_factor_gt     0.0361
_refine_ls_wR_factor_gt     0.0800
_refine_ls_wR_factor_ref     0.0855
_refine_ls_goodness_of_fit_ref     1.079
_refine_ls_restrained_S_all     1.079
_refine_ls_number_reflns     5949
_refine_ls_number_parameters     335
_refine_ls_number_restraints     0
_refine_ls_hydrogen_treatment     constr
_refine_ls_weighting_scheme     calc
_refine_ls_weighting_details
         'calc w=1/[\s^2^(Fo^2^)+(0.0312P)^2^+1.3829P] where P=(Fo^2^+2Fc^2^)/3'
_atom_sites_solution_hydrogens     geom
_atom_sites_solution_primary     direct
_atom_sites_solution_secondary     difmap
_refine_ls_shift/su_max     0.001
_refine_ls_shift/su_mean     0.000
_refine_diff_density_max     0.463
_refine_diff_density_min     -0.659
_refine_ls_extinction_method     SHELXL
_refine_ls_extinction_coef     0.00127(16)
_refine_ls_extinction_expression
                                  'Fc^*^=kFc[1+0.001xFc^2^\l^3^/sin(2\q)]^-1/4^'
loop_
    _atom_type_symbol
    _atom_type_description
    _atom_type_scat_dispersion_real
    _atom_type_scat_dispersion_imag
    _atom_type_scat_source
    'C' 'C' 0.0033 0.0016
                         'International Tables Vol C Tables 4.2.6.8 and 6.1.1.4'
    'H' 'H' 0.0000 0.0000
                         'International Tables Vol C Tables 4.2.6.8 and 6.1.1.4'
    'O' 'O' 0.0106 0.0060
                         'International Tables Vol C Tables 4.2.6.8 and 6.1.1.4'
    'S' 'S' 0.1246 0.1234
                         'International Tables Vol C Tables 4.2.6.8 and 6.1.1.4'
    'P' 'P' 0.1023 0.0942
                         'International Tables Vol C Tables 4.2.6.8 and 6.1.1.4'
    'I' 'I' -0.4742 1.8119
                         'International Tables Vol C Tables 4.2.6.8 and 6.1.1.4'
_computing_data_collection     'CrysAlisPro (Agilent Technologies, 2011)'
_computing_cell_refinement     'CrysAlisPro (Agilent Technologies, 2011)'
_computing_data_reduction     'CrysAlisPro (Agilent Technologies, 2011)'
_computing_structure_solution     'SHELXS97 (Sheldrick, 2008)'
_computing_structure_refinement     'SHELXL97 (Sheldrick, 2008)'
_computing_molecular_graphics     'OLEX2 (Dolomanov <i>et al.</i>, 2009)'
_computing_publication_material     'OLEX2 (Dolomanov <i>et al.</i>, 2009)'
loop_
    _atom_site_type_symbol
    _atom_site_label
    _atom_site_fract_x
    _atom_site_fract_y
    _atom_site_fract_z
    _atom_site_U_iso_or_equiv
    _atom_site_adp_type
    _atom_site_calc_flag
    _atom_site_refinement_flags
    _atom_site_occupancy
    _atom_site_symmetry_multiplicity
    _atom_site_disorder_assembly
    _atom_site_disorder_group
    I I1 0.19393(2) 0.150065(17) 0.148128(12) 0.04653(10) Uani d . 1 1 . .
    S S1 0.07696(8) -0.12781(8) 0.35968(6) 0.0583(3) Uani d . 1 1 . .
    S S2 0.52162(7) 0.42008(7) 0.36702(5) 0.0485(2) Uani d . 1 1 . .
    P P1 0.16934(7) -0.13367(6) 0.29185(5) 0.0375(2) Uani d . 1 1 . .
    P P2 0.36544(7) 0.41688(6) 0.30439(5) 0.03448(19) Uani d . 1 1 . .
    O O1 0.20214(19) -0.02722(15) 0.26108(12) 0.0426(5) Uani d . 1 1 . .
    O O2 0.31642(19) 0.30818(15) 0.27040(12) 0.0420(5) Uani d . 1 1 . .
    C C1 0.2609(2) 0.1405(2) 0.26925(17) 0.0327(7) Uani d . 1 1 . .
    C C2 0.3132(3) 0.2224(2) 0.31251(18) 0.0351(7) Uani d . 1 1 . .
    C C3 0.3597(3) 0.2160(2) 0.3933(2) 0.0461(8) Uani d . 1 1 . .
    H H3 0.3942 0.2711 0.4222 0.055 Uiso calc R 1 1 . .
    C C4 0.3540(3) 0.1268(3) 0.4300(2) 0.0519(9) Uani d . 1 1 . .
    H H4 0.3855 0.1222 0.4840 0.062 Uiso calc R 1 1 . .
    C C5 0.3026(3) 0.0446(2) 0.3880(2) 0.0474(9) Uani d . 1 1 . .
    H H5 0.2997 -0.0150 0.4136 0.057 Uiso calc R 1 1 . .
    C C6 0.2555(3) 0.0513(2) 0.30779(19) 0.0368(7) Uani d . 1 1 . .
    C C7 0.1040(3) -0.1909(2) 0.1982(2) 0.0399(7) Uani d . 1 1 . .
    C C8 0.0146(4) -0.2534(3) 0.1896(3) 0.0756(14) Uani d . 1 1 . .
    H H8 -0.0130 -0.2636 0.2313 0.091 Uiso calc R 1 1 . .
    C C9 -0.0347(4) -0.3012(4) 0.1193(3) 0.0989(18) Uani d . 1 1 . .
    H H9 -0.0945 -0.3445 0.1141 0.119 Uiso calc R 1 1 . .
    C C10 0.0039(4) -0.2852(4) 0.0571(3) 0.0801(14) Uani d . 1 1 . .
    H H10 -0.0303 -0.3167 0.0095 0.096 Uiso calc R 1 1 . .
    C C11 0.0925(4) -0.2230(3) 0.0651(2) 0.0680(12) Uani d . 1 1 . .
    H H11 0.1188 -0.2122 0.0229 0.082 Uiso calc R 1 1 . .
    C C12 0.1433(4) -0.1762(3) 0.1353(2) 0.0579(10) Uani d . 1 1 . .
    H H12 0.2043 -0.1345 0.1404 0.069 Uiso calc R 1 1 . .
    C C13 0.3030(3) -0.1930(2) 0.33497(18) 0.0356(7) Uani d . 1 1 . .
    C C14 0.3933(3) -0.1716(3) 0.3081(2) 0.0489(9) Uani d . 1 1 . .
    H H14 0.3847 -0.1264 0.2675 0.059 Uiso calc R 1 1 . .
    C C15 0.4951(3) -0.2175(3) 0.3418(2) 0.0565(10) Uani d . 1 1 . .
    H H15 0.5553 -0.2027 0.3239 0.068 Uiso calc R 1 1 . .
    C C16 0.5088(3) -0.2845(3) 0.4011(2) 0.0508(9) Uani d . 1 1 . .
    H H16 0.5777 -0.3157 0.4231 0.061 Uiso calc R 1 1 . .
    C C17 0.4206(3) -0.3054(3) 0.4278(2) 0.0529(9) Uani d . 1 1 . .
    H H17 0.4301 -0.3507 0.4685 0.063 Uiso calc R 1 1 . .
    C C18 0.3181(3) -0.2603(2) 0.3955(2) 0.0449(8) Uani d . 1 1 . .
    H H18 0.2589 -0.2751 0.4143 0.054 Uiso calc R 1 1 . .
    C C19 0.2699(3) 0.4596(2) 0.35398(18) 0.0356(7) Uani d . 1 1 . .
    C C20 0.3034(3) 0.4685(2) 0.4346(2) 0.0447(8) Uani d . 1 1 . .
    H H20 0.3772 0.4545 0.4639 0.054 Uiso calc R 1 1 . .
    C C21 0.2278(3) 0.4980(3) 0.4715(2) 0.0572(10) Uani d . 1 1 . .
    H H21 0.2506 0.5028 0.5258 0.069 Uiso calc R 1 1 . .
    C C22 0.1204(3) 0.5202(3) 0.4293(3) 0.0651(12) Uani d . 1 1 . .
    H H22 0.0697 0.5404 0.4546 0.078 Uiso calc R 1 1 . .
    C C23 0.0868(3) 0.5128(4) 0.3497(3) 0.0743(14) Uani d . 1 1 . .
    H H23 0.0130 0.5278 0.3210 0.089 Uiso calc R 1 1 . .
    C C24 0.1605(3) 0.4835(3) 0.3112(2) 0.0591(11) Uani d . 1 1 . .
    H H24 0.1369 0.4797 0.2569 0.071 Uiso calc R 1 1 . .
    C C25 0.3351(3) 0.4819(2) 0.21277(19) 0.0385(7) Uani d . 1 1 . .
    C C26 0.2499(3) 0.4536(3) 0.1471(2) 0.0529(9) Uani d . 1 1 . .
    H H26 0.2061 0.3983 0.1487 0.064 Uiso calc R 1 1 . .
    C C27 0.2295(4) 0.5079(3) 0.0784(2) 0.0693(12) Uani d . 1 1 . .
    H H27 0.1722 0.4884 0.0340 0.083 Uiso calc R 1 1 . .
    C C28 0.2926(4) 0.5895(3) 0.0756(3) 0.0697(12) Uani d . 1 1 . .
    H H28 0.2785 0.6252 0.0293 0.084 Uiso calc R 1 1 . .
    C C29 0.3764(4) 0.6185(3) 0.1407(3) 0.0748(13) Uani d . 1 1 . .
    H H29 0.4186 0.6747 0.1389 0.090 Uiso calc R 1 1 . .
    C C30 0.3990(3) 0.5647(3) 0.2097(2) 0.0595(10) Uani d . 1 1 . .
    H H30 0.4570 0.5842 0.2538 0.071 Uiso calc R 1 1 . .
loop_
    _atom_site_aniso_label
    _atom_site_aniso_U_11
    _atom_site_aniso_U_22
    _atom_site_aniso_U_33
    _atom_site_aniso_U_12
    _atom_site_aniso_U_13
    _atom_site_aniso_U_23
    I1 0.05978(17) 0.04644(15) 0.03023(13) -0.01443(11) 0.00964(10) -0.00163(10)
    S1 0.0519(6) 0.0797(7) 0.0486(6) 0.0026(5) 0.0233(4) 0.0004(5)
    S2 0.0397(5) 0.0591(6) 0.0440(5) -0.0006(4) 0.0093(4) -0.0029(4)
    P1 0.0433(5) 0.0336(4) 0.0358(5) -0.0042(4) 0.0125(4) 0.0015(4)
    P2 0.0402(5) 0.0314(4) 0.0306(4) -0.0035(3) 0.0094(3) -0.0027(3)
    O1 0.0583(14) 0.0299(11) 0.0344(12) -0.0070(10) 0.0072(10) -0.0007(10)
    O2 0.0622(15) 0.0297(11) 0.0307(12) -0.0063(11) 0.0100(10) -0.0008(10)
    C1 0.0345(16) 0.0352(16) 0.0273(15) 0.0034(13) 0.0080(12) -0.0005(13)
    C2 0.0403(17) 0.0308(16) 0.0341(17) -0.0019(14) 0.0114(13) -0.0015(14)
    C3 0.060(2) 0.0348(18) 0.0366(19) -0.0048(16) 0.0051(16) -0.0025(15)
    C4 0.071(3) 0.0418(19) 0.0324(18) -0.0017(18) 0.0019(17) 0.0019(15)
    C5 0.066(2) 0.0321(17) 0.0385(19) -0.0002(17) 0.0078(16) 0.0056(15)
    C6 0.0410(18) 0.0301(16) 0.0363(17) 0.0015(14) 0.0077(14) -0.0011(14)
    C7 0.0435(19) 0.0334(16) 0.0415(19) -0.0041(15) 0.0115(15) -0.0001(15)
    C8 0.081(3) 0.092(3) 0.059(3) -0.046(3) 0.029(2) -0.017(3)
    C9 0.095(4) 0.119(4) 0.083(4) -0.064(3) 0.028(3) -0.035(3)
    C10 0.087(3) 0.080(3) 0.059(3) -0.020(3) 0.002(2) -0.025(3)
    C11 0.091(3) 0.065(3) 0.048(2) -0.010(2) 0.023(2) -0.007(2)
    C12 0.072(3) 0.056(2) 0.050(2) -0.021(2) 0.026(2) -0.0100(19)
    C13 0.0431(18) 0.0311(16) 0.0325(17) -0.0061(14) 0.0117(14) -0.0010(13)
    C14 0.051(2) 0.056(2) 0.043(2) 0.0003(18) 0.0194(17) 0.0130(17)
    C15 0.043(2) 0.074(3) 0.058(2) 0.0026(19) 0.0231(18) 0.006(2)
    C16 0.050(2) 0.048(2) 0.048(2) 0.0067(17) 0.0075(17) 0.0000(18)
    C17 0.060(2) 0.044(2) 0.046(2) -0.0019(18) 0.0036(18) 0.0102(17)
    C18 0.048(2) 0.0415(18) 0.045(2) -0.0076(16) 0.0138(16) 0.0072(16)
    C19 0.0350(17) 0.0344(16) 0.0371(18) -0.0057(14) 0.0107(13) -0.0038(14)
    C20 0.050(2) 0.0466(19) 0.0387(19) -0.0003(17) 0.0150(16) 0.0035(16)
    C21 0.072(3) 0.062(2) 0.045(2) -0.004(2) 0.030(2) -0.0026(19)
    C22 0.054(2) 0.073(3) 0.082(3) -0.009(2) 0.041(2) -0.022(2)
    C23 0.036(2) 0.102(4) 0.080(3) -0.003(2) 0.013(2) -0.037(3)
    C24 0.042(2) 0.080(3) 0.048(2) 0.000(2) 0.0040(17) -0.021(2)
    C25 0.051(2) 0.0304(16) 0.0357(18) -0.0016(15) 0.0161(15) 0.0004(14)
    C26 0.069(2) 0.044(2) 0.040(2) -0.0105(19) 0.0086(17) 0.0030(17)
    C27 0.091(3) 0.066(3) 0.039(2) -0.004(2) 0.003(2) 0.005(2)
    C28 0.104(4) 0.060(3) 0.049(2) 0.009(3) 0.030(2) 0.020(2)
    C29 0.098(4) 0.056(2) 0.074(3) -0.018(2) 0.031(3) 0.017(2)
    C30 0.074(3) 0.052(2) 0.049(2) -0.019(2) 0.0130(19) 0.0046(19)
_geom_special_details
;
All e.s.d.'s (except the e.s.d. in the dihedral angle between two l.s. planes)
are estimated using the full covariance matrix. The cell e.s.d.'s are taken
into account individually in the estimation of e.s.d.'s in distances, angles
and torsion angles; correlations between e.s.d.'s in cell parameters are only
used when they are defined by crystal symmetry. An approximate (isotropic)
treatment of cell e.s.d.'s is used for estimating e.s.d.'s involving l.s.
planes.
;
loop_
    _geom_bond_atom_site_label_1
    _geom_bond_atom_site_label_2
    _geom_bond_site_symmetry_2
    _geom_bond_distance
    _geom_bond_publ_flag
    I1 C1 . 2.080(3) ?
    S1 P1 . 1.9311(13) ?
    S2 P2 . 1.9302(12) ?
    P1 O1 . 1.633(2) ?
    P1 C7 . 1.799(3) ?
    P1 C13 . 1.798(3) ?
    P2 O2 . 1.628(2) ?
    P2 C19 . 1.799(3) ?
    P2 C25 . 1.798(3) ?
    O1 C6 . 1.384(4) ?
    O2 C2 . 1.387(4) ?
    C1 C2 . 1.389(4) ?
    C1 C6 . 1.397(4) ?
    C2 C3 . 1.388(4) ?
    C3 H3 . 0.9300 ?
    C3 C4 . 1.381(5) ?
    C4 H4 . 0.9300 ?
    C4 C5 . 1.380(5) ?
    C5 H5 . 0.9300 ?
    C5 C6 . 1.381(5) ?
    C7 C8 . 1.371(5) ?
    C7 C12 . 1.385(5) ?
    C8 H8 . 0.9300 ?
    C8 C9 . 1.381(6) ?
    C9 H9 . 0.9300 ?
    C9 C10 . 1.370(6) ?
    C10 H10 . 0.9300 ?
    C10 C11 . 1.361(6) ?
    C11 H11 . 0.9300 ?
    C11 C12 . 1.375(5) ?
    C12 H12 . 0.9300 ?
    C13 C14 . 1.395(4) ?
    C13 C18 . 1.383(4) ?
    C14 H14 . 0.9300 ?
    C14 C15 . 1.376(5) ?
    C15 H15 . 0.9300 ?
    C15 C16 . 1.366(5) ?
    C16 H16 . 0.9300 ?
    C16 C17 . 1.368(5) ?
    C17 H17 . 0.9300 ?
    C17 C18 . 1.375(5) ?
    C18 H18 . 0.9300 ?
    C19 C20 . 1.383(4) ?
    C19 C24 . 1.384(4) ?
    C20 H20 . 0.9300 ?
    C20 C21 . 1.377(5) ?
    C21 H21 . 0.9300 ?
    C21 C22 . 1.357(5) ?
    C22 H22 . 0.9300 ?
    C22 C23 . 1.365(6) ?
    C23 H23 . 0.9300 ?
    C23 C24 . 1.375(5) ?
    C24 H24 . 0.9300 ?
    C25 C26 . 1.375(5) ?
    C25 C30 . 1.382(5) ?
    C26 H26 . 0.9300 ?
    C26 C27 . 1.388(5) ?
    C27 H27 . 0.9300 ?
    C27 C28 . 1.363(6) ?
    C28 H28 . 0.9300 ?
    C28 C29 . 1.363(6) ?
    C29 H29 . 0.9300 ?
    C29 C30 . 1.388(5) ?
    C30 H30 . 0.9300 ?
loop_
    _geom_angle_atom_site_label_1
    _geom_angle_atom_site_label_2
    _geom_angle_atom_site_label_3
    _geom_angle_site_symmetry_1
    _geom_angle_site_symmetry_3
    _geom_angle
    _geom_angle_publ_flag
    O1 P1 S1 . . 116.36(10) ?
    O1 P1 C7 . . 98.39(13) ?
    O1 P1 C13 . . 103.58(13) ?
    C7 P1 S1 . . 114.98(12) ?
    C13 P1 S1 . . 114.12(11) ?
    C13 P1 C7 . . 107.69(15) ?
    O2 P2 S2 . . 115.72(10) ?
    O2 P2 C19 . . 103.94(13) ?
    O2 P2 C25 . . 98.35(13) ?
    C19 P2 S2 . . 114.56(11) ?
    C19 P2 C25 . . 108.52(15) ?
    C25 P2 S2 . . 114.13(11) ?
    C6 O1 P1 . . 126.0(2) ?
    C2 O2 P2 . . 127.78(19) ?
    C2 C1 I1 . . 120.2(2) ?
    C2 C1 C6 . . 119.3(3) ?
    C6 C1 I1 . . 120.5(2) ?
    O2 C2 C1 . . 116.2(3) ?
    O2 C2 C3 . . 123.3(3) ?
    C1 C2 C3 . . 120.5(3) ?
    C2 C3 H3 . . 120.4 ?
    C4 C3 C2 . . 119.2(3) ?
    C4 C3 H3 . . 120.4 ?
    C3 C4 H4 . . 119.4 ?
    C5 C4 C3 . . 121.2(3) ?
    C5 C4 H4 . . 119.4 ?
    C4 C5 H5 . . 120.2 ?
    C4 C5 C6 . . 119.6(3) ?
    C6 C5 H5 . . 120.2 ?
    O1 C6 C1 . . 116.2(3) ?
    C5 C6 O1 . . 123.5(3) ?
    C5 C6 C1 . . 120.3(3) ?
    C8 C7 P1 . . 118.9(3) ?
    C8 C7 C12 . . 118.9(4) ?
    C12 C7 P1 . . 122.1(3) ?
    C7 C8 H8 . . 119.9 ?
    C7 C8 C9 . . 120.3(4) ?
    C9 C8 H8 . . 119.9 ?
    C8 C9 H9 . . 119.8 ?
    C10 C9 C8 . . 120.3(4) ?
    C10 C9 H9 . . 119.8 ?
    C9 C10 H10 . . 120.1 ?
    C11 C10 C9 . . 119.8(4) ?
    C11 C10 H10 . . 120.1 ?
    C10 C11 H11 . . 119.8 ?
    C10 C11 C12 . . 120.4(4) ?
    C12 C11 H11 . . 119.8 ?
    C7 C12 H12 . . 119.8 ?
    C11 C12 C7 . . 120.3(4) ?
    C11 C12 H12 . . 119.8 ?
    C14 C13 P1 . . 120.6(2) ?
    C18 C13 P1 . . 120.6(2) ?
    C18 C13 C14 . . 118.9(3) ?
    C13 C14 H14 . . 120.0 ?
    C15 C14 C13 . . 119.9(3) ?
    C15 C14 H14 . . 120.0 ?
    C14 C15 H15 . . 119.6 ?
    C16 C15 C14 . . 120.7(3) ?
    C16 C15 H15 . . 119.6 ?
    C15 C16 H16 . . 120.2 ?
    C15 C16 C17 . . 119.6(3) ?
    C17 C16 H16 . . 120.2 ?
    C16 C17 H17 . . 119.6 ?
    C16 C17 C18 . . 120.9(3) ?
    C18 C17 H17 . . 119.6 ?
    C13 C18 H18 . . 120.0 ?
    C17 C18 C13 . . 120.0(3) ?
    C17 C18 H18 . . 120.0 ?
    C20 C19 P2 . . 121.2(2) ?
    C20 C19 C24 . . 119.0(3) ?
    C24 C19 P2 . . 119.8(3) ?
    C19 C20 H20 . . 119.9 ?
    C21 C20 C19 . . 120.2(3) ?
    C21 C20 H20 . . 119.9 ?
    C20 C21 H21 . . 119.8 ?
    C22 C21 C20 . . 120.4(4) ?
    C22 C21 H21 . . 119.8 ?
    C21 C22 H22 . . 120.1 ?
    C21 C22 C23 . . 119.8(4) ?
    C23 C22 H22 . . 120.1 ?
    C22 C23 H23 . . 119.5 ?
    C22 C23 C24 . . 121.0(4) ?
    C24 C23 H23 . . 119.5 ?
    C19 C24 H24 . . 120.3 ?
    C23 C24 C19 . . 119.5(4) ?
    C23 C24 H24 . . 120.3 ?
    C26 C25 P2 . . 122.5(3) ?
    C26 C25 C30 . . 119.5(3) ?
    C30 C25 P2 . . 118.0(3) ?
    C25 C26 H26 . . 120.1 ?
    C25 C26 C27 . . 119.8(3) ?
    C27 C26 H26 . . 120.1 ?
    C26 C27 H27 . . 119.7 ?
    C28 C27 C26 . . 120.6(4) ?
    C28 C27 H27 . . 119.7 ?
    C27 C28 H28 . . 120.1 ?
    C29 C28 C27 . . 119.8(4) ?
    C29 C28 H28 . . 120.1 ?
    C28 C29 H29 . . 119.8 ?
    C28 C29 C30 . . 120.5(4) ?
    C30 C29 H29 . . 119.8 ?
    C25 C30 C29 . . 119.8(4) ?
    C25 C30 H30 . . 120.1 ?
    C29 C30 H30 . . 120.1 ?
loop_
    _geom_torsion_atom_site_label_1
    _geom_torsion_atom_site_label_2
    _geom_torsion_atom_site_label_3
    _geom_torsion_atom_site_label_4
    _geom_torsion_site_symmetry_1
    _geom_torsion_site_symmetry_2
    _geom_torsion_site_symmetry_3
    _geom_torsion_site_symmetry_4
    _geom_torsion
    _geom_torsion_publ_flag
    I1 C1 C2 O2 . . . . 0.5(4) ?
    I1 C1 C2 C3 . . . . -179.0(2) ?
    I1 C1 C6 O1 . . . . -1.1(4) ?
    I1 C1 C6 C5 . . . . 178.3(3) ?
    S1 P1 O1 C6 . . . . 56.1(3) ?
    S1 P1 C7 C8 . . . . -21.0(4) ?
    S1 P1 C7 C12 . . . . 161.0(3) ?
    S1 P1 C13 C14 . . . . -155.9(2) ?
    S1 P1 C13 C18 . . . . 23.9(3) ?
    S2 P2 O2 C2 . . . . 58.9(3) ?
    S2 P2 C19 C20 . . . . -15.9(3) ?
    S2 P2 C19 C24 . . . . 164.6(3) ?
    S2 P2 C25 C26 . . . . 149.2(3) ?
    S2 P2 C25 C30 . . . . -32.3(3) ?
    P1 O1 C6 C1 . . . . -171.1(2) ?
    P1 O1 C6 C5 . . . . 9.5(5) ?
    P1 C7 C8 C9 . . . . -177.6(4) ?
    P1 C7 C12 C11 . . . . 178.6(3) ?
    P1 C13 C14 C15 . . . . 179.9(3) ?
    P1 C13 C18 C17 . . . . 179.8(3) ?
    P2 O2 C2 C1 . . . . 176.5(2) ?
    P2 O2 C2 C3 . . . . -4.1(5) ?
    P2 C19 C20 C21 . . . . -177.7(3) ?
    P2 C19 C24 C23 . . . . 177.8(3) ?
    P2 C25 C26 C27 . . . . 178.9(3) ?
    P2 C25 C30 C29 . . . . -178.3(3) ?
    O1 P1 C7 C8 . . . . -145.4(3) ?
    O1 P1 C7 C12 . . . . 36.6(3) ?
    O1 P1 C13 C14 . . . . -28.4(3) ?
    O1 P1 C13 C18 . . . . 151.4(3) ?
    O2 P2 C19 C20 . . . . 111.3(3) ?
    O2 P2 C19 C24 . . . . -68.2(3) ?
    O2 P2 C25 C26 . . . . 26.1(3) ?
    O2 P2 C25 C30 . . . . -155.4(3) ?
    O2 C2 C3 C4 . . . . -178.9(3) ?
    C1 C2 C3 C4 . . . . 0.5(5) ?
    C2 C1 C6 O1 . . . . 180.0(3) ?
    C2 C1 C6 C5 . . . . -0.6(5) ?
    C2 C3 C4 C5 . . . . -0.4(6) ?
    C3 C4 C5 C6 . . . . -0.2(6) ?
    C4 C5 C6 O1 . . . . -179.9(3) ?
    C4 C5 C6 C1 . . . . 0.7(5) ?
    C6 C1 C2 O2 . . . . 179.4(3) ?
    C6 C1 C2 C3 . . . . 0.0(5) ?
    C7 P1 O1 C6 . . . . 179.5(3) ?
    C7 P1 C13 C14 . . . . 75.2(3) ?
    C7 P1 C13 C18 . . . . -105.1(3) ?
    C7 C8 C9 C10 . . . . -1.2(9) ?
    C8 C7 C12 C11 . . . . 0.6(6) ?
    C8 C9 C10 C11 . . . . 1.0(9) ?
    C9 C10 C11 C12 . . . . 0.0(8) ?
    C10 C11 C12 C7 . . . . -0.8(7) ?
    C12 C7 C8 C9 . . . . 0.4(7) ?
    C13 P1 O1 C6 . . . . -70.0(3) ?
    C13 P1 C7 C8 . . . . 107.4(3) ?
    C13 P1 C7 C12 . . . . -70.6(3) ?
    C13 C14 C15 C16 . . . . 0.4(6) ?
    C14 C13 C18 C17 . . . . -0.4(5) ?
    C14 C15 C16 C17 . . . . -0.7(6) ?
    C15 C16 C17 C18 . . . . 0.4(6) ?
    C16 C17 C18 C13 . . . . 0.1(5) ?
    C18 C13 C14 C15 . . . . 0.1(5) ?
    C19 P2 O2 C2 . . . . -67.6(3) ?
    C19 P2 C25 C26 . . . . -81.7(3) ?
    C19 P2 C25 C30 . . . . 96.8(3) ?
    C19 C20 C21 C22 . . . . -1.1(6) ?
    C20 C19 C24 C23 . . . . -1.8(6) ?
    C20 C21 C22 C23 . . . . 0.3(6) ?
    C21 C22 C23 C24 . . . . -0.3(7) ?
    C22 C23 C24 C19 . . . . 1.0(7) ?
    C24 C19 C20 C21 . . . . 1.8(5) ?
    C25 P2 O2 C2 . . . . -179.2(3) ?
    C25 P2 C19 C20 . . . . -144.7(3) ?
    C25 P2 C19 C24 . . . . 35.7(3) ?
    C25 C26 C27 C28 . . . . -0.4(7) ?
    C26 C25 C30 C29 . . . . 0.3(6) ?
    C26 C27 C28 C29 . . . . -0.3(7) ?
    C27 C28 C29 C30 . . . . 0.9(7) ?
    C28 C29 C30 C25 . . . . -0.9(7) ?
    C30 C25 C26 C27 . . . . 0.4(6) ?
