# Supplementary material for: O,O′-2-Iodo-1,3-phenyl­ene bis­(diphenyl­phosphinothio­ate)
Source: Acta Crystallogr Sect E Struct Rep Online. 2011 Aug 27;67(Pt 9):o2499. doi: 10.1107/S1600536811033629 (PMC3200686; doi:10.1107/S1600536811033629)
Supplement: Supplementary file 2 [file e-67-o2499-Isup2.hkl]

# 
# h,k,l, Fc-squared, Fo-squared, sigma(Fo-squared) and status flag 
# 
data_I
_shelx_title ' njl-I in P21/c' 
_shelx_refln_list_code          4 
_shelx_F_calc_maximum      304.42 
_exptl_crystal_F_000      1336.00 
_reflns_d_resolution_high  0.7964 
 
loop_ 
 _symmetry_equiv_pos_as_xyz 
 'x, y, z' 
 '-x, y+1/2, -z+1/2' 
 '-x, -y, -z' 
 'x, -y-1/2, z-1/2' 
 
_cell_length_a    12.5467 
_cell_length_b    13.4389 
_cell_length_c    18.0010 
_cell_angle_alpha  90.000 
_cell_angle_beta  108.299 
_cell_angle_gamma  90.000 
 
_shelx_F_squared_multiplier     1.000 
 
loop_ 
 _refln_index_h 
 _refln_index_k 
 _refln_index_l 
 _refln_F_squared_calc 
 _refln_F_squared_meas 
 _refln_F_squared_sigma 
 _refln_observed_status 
   2   0   0    54213.56    55659.50    288.96 o 
   3   0   0     5996.69     5863.12     80.64 o 
   4   0   0       54.90       61.89      9.47 o 
   5   0   0     3351.52     2985.67     69.88 o 
   6   0   0    10906.09    11499.69    300.12 o 
   7   0   0    10985.81    10592.74    230.46 o 
   8   0   0     3504.89     3463.81    142.71 o 
   9   0   0     1377.12     1401.80     98.22 o 
  10   0   0     4283.57     4161.32    174.66 o 
  11   0   0     2306.51     2201.43    135.71 o 
  12   0   0       51.70       98.78     34.81 o 
  13   0   0      115.84      172.14     44.76 o 
  14   0   0       25.25       61.83     32.34 o 
   2   1   0     1232.51     1379.55     29.33 o 
   3   1   0    31521.49    32967.05    341.14 o 
   4   1   0     5004.18     5060.98     79.05 o 
   5   1   0     1775.72     1774.59     37.62 o 
   6   1   0    11156.91    11127.12    160.90 o 
   7   1   0     3210.69     3282.85     70.69 o 
   8   1   0      611.48      715.85     46.56 o 
   9   1   0      447.87      539.24     42.53 o 
  10   1   0        1.04       63.76     20.28 o 
  11   1   0      475.38      574.13     50.46 o 
  12   1   0     1468.16     1558.76     85.44 o 
  13   1   0      386.79      394.53     46.80 o 
  14   1   0      320.31      299.83     42.62 o 
   0   2   0      243.67      253.43     15.42 o 
   1   2   0     1534.63     1551.32     31.72 o 
   2   2   0    15194.79    14975.94    181.92 o 
   3   2   0      579.24      687.23     32.51 o 
   4   2   0      268.52      278.32     13.30 o 
   5   2   0      528.06      503.93     21.13 o 
   6   2   0     3639.90     3919.40     65.92 o 
   7   2   0      172.47      164.99     15.36 o 
   8   2   0     1810.54     1759.35     53.39 o 
   9   2   0        1.53       26.53     14.15 o 
  10   2   0     1047.21     1112.19     63.53 o 
  11   2   0       26.32       12.49     15.13 o 
  12   2   0       39.82       25.56     18.52 o 
  13   2   0       72.98       80.40     26.33 o 
  14   2   0       25.29        0.00     23.24 o 
   1   3   0     7173.30     7604.08     62.20 o 
   2   3   0      682.42      715.53     21.45 o 
   3   3   0     8380.68     8583.27    133.69 o 
   4   3   0      111.72      135.87     10.40 o 
   5   3   0      947.81      876.22     23.85 o 
   6   3   0     2047.32     1927.75     41.87 o 
   7   3   0     1007.16     1030.05     34.85 o 
   8   3   0       10.53        1.08      7.56 o 
   9   3   0        0.98       58.79     27.80 o 
  10   3   0      373.20      377.41     37.40 o 
  11   3   0        7.12        5.85     11.84 o 
  12   3   0     1157.99     1167.66     72.15 o 
  13   3   0      478.05      487.22     80.28 o 
  14   3   0        2.78        0.00     46.86 o 
   0   4   0     5712.29     5728.76     61.66 o 
   1   4   0      238.93      220.22     10.33 o 
   2   4   0     2943.50     2710.15     68.54 o 
   3   4   0    16040.37    15671.19    122.75 o 
   4   4   0     2345.62     2487.79     35.08 o 
   5   4   0    13518.35    13626.15    140.78 o 
   6   4   0      664.21      590.35     26.26 o 
   7   4   0     4724.46     4534.77     74.27 o 
   8   4   0     3036.82     2938.98     57.25 o 
   9   4   0     1709.98     1787.44     71.76 o 
  10   4   0      287.98      271.70     31.70 o 
  11   4   0     2387.53     2614.60    107.03 o 
  12   4   0       89.86       67.43     33.58 o 
  13   4   0      140.74      140.19     50.80 o 
  14   4   0        0.14        0.00     33.77 o 
   1   5   0     2407.81     2228.86     27.62 o 
   2   5   0     8391.84     8200.06     99.55 o 
   3   5   0     4491.94     4526.51     85.05 o 
   4   5   0    19276.88    19607.58    165.47 o 
   5   5   0      164.12      166.42     17.40 o 
   6   5   0     4807.32     4979.45    104.12 o 
   7   5   0     4473.74     4470.76     76.12 o 
   8   5   0     2163.83     2207.68     71.04 o 
   9   5   0     2494.60     2580.45     72.65 o 
  10   5   0       66.30      107.79     20.48 o 
  11   5   0     2783.20     2816.64    176.98 o 
  12   5   0      439.27      417.43     75.07 o 
  13   5   0        0.43       22.81     22.68 o 
  14   5   0      899.34      915.33     84.28 o 
   0   6   0    13599.24    14313.39    181.85 o 
   1   6   0    15407.44    15796.13     91.36 o 
   2   6   0    20617.37    20839.12    129.31 o 
   3   6   0    15722.90    15255.01    306.40 o 
   4   6   0      116.69      148.28     15.08 o 
   5   6   0     8505.92     8252.66    118.43 o 
   6   6   0      171.53      159.61     23.75 o 
   7   6   0        3.13        8.28      6.33 o 
   8   6   0     6878.18     6870.94     97.37 o 
   9   6   0       13.13       52.23     30.15 o 
  10   6   0     1061.28     1022.94     77.07 o 
  11   6   0      144.12      197.85     39.60 o 
  12   6   0       24.38       46.06     24.16 o 
  13   6   0      317.72      329.01     51.59 o 
   1   7   0     4411.78     5408.14     85.79 o 
   2   7   0      510.14      441.67     17.99 o 
   3   7   0     2106.10     2261.47     49.54 o 
   4   7   0      103.07      147.36     21.63 o 
   5   7   0       50.67       26.69     15.90 o 
   6   7   0      252.72      345.92     32.61 o 
   7   7   0     2744.29     2709.13     76.51 o 
   8   7   0      202.69      278.75     61.82 o 
   9   7   0      225.83      271.51     39.35 o 
  10   7   0      535.83      517.31     77.19 o 
  11   7   0       86.00       45.16     22.49 o 
  12   7   0        4.84       17.30     18.87 o 
  13   7   0      361.54      293.73     59.48 o 
   0   8   0     1176.96     1104.71     64.30 o 
   1   8   0     6224.94     6414.63     80.54 o 
   2   8   0     2170.99     2082.66     43.12 o 
   3   8   0     2284.36     2381.28     55.90 o 
   4   8   0       11.28        1.42     25.02 o 
   5   8   0     1930.86     1882.70    119.01 o 
   6   8   0       34.33       43.22     33.22 o 
   7   8   0     1114.21     1042.96     77.61 o 
   8   8   0     1223.95     1136.13    127.52 o 
   9   8   0       65.49       35.03     49.20 o 
  10   8   0       21.92       40.64     46.46 o 
  11   8   0       77.11       48.61     37.33 o 
  12   8   0       52.68       33.23     62.19 o 
  13   8   0        7.06       12.66     16.57 o 
   1   9   0     2525.51     2637.49     63.88 o 
   2   9   0      201.44      187.60     16.99 o 
   3   9   0     3501.74     3289.21     77.09 o 
   4   9   0     3322.34     3383.58    104.86 o 
   5   9   0     1364.79     1401.52    115.74 o 
   6   9   0       47.39        0.00     39.98 o 
   7   9   0      433.53      459.04     67.84 o 
   8   9   0      183.46       93.15     33.33 o 
   9   9   0      549.03      493.32     55.33 o 
  10   9   0       13.16       37.33     27.32 o 
  11   9   0      852.22      676.02    122.31 o 
  12   9   0        5.29        6.40     20.15 o 
   0  10   0     3555.60     3634.55    100.26 o 
   1  10   0     2354.26     2381.85     64.18 o 
   2  10   0     6570.88     6370.68     99.82 o 
   3  10   0     4991.10     4341.33     83.11 o 
   4  10   0      878.25      765.90     52.65 o 
   5  10   0     4397.73     4353.65    128.97 o 
   6  10   0      255.82      204.30     43.26 o 
   7  10   0      105.02      121.94     42.44 o 
   8  10   0     1934.78     1909.84    147.58 o 
   9  10   0      122.72      128.01     46.25 o 
  10  10   0      431.15      436.94     78.10 o 
  11  10   0      482.27      586.42     92.88 o 
  12  10   0        0.60        6.56     19.36 o 
   1  11   0     3166.73     3515.91     97.11 o 
   2  11   0     3809.08     3767.56     80.34 o 
   3  11   0      253.84      276.51     33.37 o 
   4  11   0     2712.17     2583.59    101.02 o 
   5  11   0      157.40      174.78     50.23 o 
   6  11   0     1791.77     1892.84    140.83 o 
   7  11   0      136.07      226.55     52.56 o 
   8  11   0       21.55        0.00     39.23 o 
   9  11   0      940.25      855.62    108.86 o 
  10  11   0      318.20      288.06     64.97 o 
  11  11   0       21.75       35.94     31.97 o 
   0  12   0       30.97       14.63     31.83 o 
   1  12   0      250.10      261.92     23.02 o 
   2  12   0      106.39       51.33     49.78 o 
   3  12   0      190.85      184.78     28.39 o 
   4  12   0      135.93      115.67     38.55 o 
   5  12   0      458.69      497.29     49.51 o 
   6  12   0      421.41      372.94     65.03 o 
   7  12   0      107.73      113.96     41.87 o 
   8  12   0       38.40       48.75     34.09 o 
   9  12   0        2.74        0.00     21.79 o 
  10  12   0        8.50        0.00     36.22 o 
   1  13   0      253.26      260.41     27.02 o 
   2  13   0       29.13       26.64     11.94 o 
   3  13   0      800.96      735.15     57.95 o 
   4  13   0        6.68       36.36     35.43 o 
   5  13   0      530.58      534.77     69.54 o 
   6  13   0        9.90        0.00     27.95 o 
   7  13   0       56.41      129.32     47.35 o 
   8  13   0      236.89      342.82     69.10 o 
   9  13   0        2.78       10.62     25.08 o 
   0  14   0     2487.66     2986.72    177.24 o 
   1  14   0        1.15       58.91     23.57 o 
   2  14   0      218.32      289.10     31.84 o 
   3  14   0     1189.52     1092.91     60.59 o 
   4  14   0       22.16       25.23     15.01 o 
   5  14   0      882.44      873.32    100.54 o 
   6  14   0      406.10      524.82     82.90 o 
   7  14   0     1048.62     1012.27    117.76 o 
   8  14   0       85.41       36.38     32.06 o 
   1  15   0     1442.97     1491.12     92.09 o 
   2  15   0       37.03       62.91     21.81 o 
   3  15   0        5.88       11.78     12.70 o 
   4  15   0      406.78      338.72     46.29 o 
   5  15   0      609.47      591.29     84.02 o 
   6  15   0     1021.16      933.56    111.10 o 
   0  16   0      321.10      362.65     67.75 o 
   1  16   0        1.36        0.00     20.67 o 
   2  16   0      167.97      153.31     33.49 o 
   3  16   0      199.83      206.70     54.56 o 
   4  16   0       24.57        0.00     34.13 o 
 -15   1   1        3.09        0.00     27.62 o 
 -14   1   1      333.62      293.35     41.47 o 
 -13   1   1       10.15       30.41     19.17 o 
 -12   1   1      219.60      183.64     42.10 o 
 -11   1   1      782.35      793.27     57.42 o 
 -10   1   1       39.33       82.44     19.39 o 
  -9   1   1     1717.19     1676.90    102.75 o 
  -8   1   1      639.18      650.47     51.56 o 
  -7   1   1     2474.51     2489.32     59.41 o 
  -6   1   1     3607.37     3543.70     66.22 o 
  -5   1   1     3436.08     3315.23     50.70 o 
  -4   1   1    10839.88    11117.16    117.87 o 
  -3   1   1    33315.42    33767.48    178.36 o 
  -2   1   1    26572.27    26953.76    310.49 o 
   2   1   1    25039.03    25369.03    102.22 o 
   3   1   1     3518.07     3638.93     46.25 o 
   4   1   1    13797.77    14155.79    135.20 o 
   5   1   1      192.56      225.13     14.21 o 
   6   1   1       42.76       13.29     11.88 o 
   7   1   1     8122.57     7839.34    112.06 o 
   8   1   1      113.35      190.69     28.70 o 
   9   1   1     2242.09     2199.94     86.83 o 
  10   1   1     2069.62     2120.35     90.94 o 
  11   1   1      142.91      125.58     31.19 o 
  12   1   1      205.99      185.38     33.47 o 
  13   1   1      630.92      651.95     66.70 o 
  14   1   1      229.91      170.15     32.62 o 
 -15   2   1      542.62      519.19     81.84 o 
 -14   2   1       32.04       22.36     27.78 o 
 -13   2   1      581.80      618.20     57.16 o 
 -12   2   1     1442.47     1494.37     83.49 o 
 -11   2   1       50.83      175.39     30.82 o 
 -10   2   1     3862.26     3995.38    118.19 o 
  -9   2   1     7693.36     7778.71    155.91 o 
  -8   2   1     1897.42     1860.64     53.38 o 
  -7   2   1     1569.41     1654.52     46.11 o 
  -6   2   1     6121.08     6289.41     81.23 o 
  -5   2   1    20787.89    21957.36    215.86 o 
  -4   2   1    15575.31    16279.39    136.47 o 
  -3   2   1      237.71      282.14      9.52 o 
  -2   2   1    32067.41    32486.78    216.94 o 
  -1   2   1     8682.90     8807.72    160.72 o 
   0   2   1      371.04      589.74     35.44 o 
   1   2   1    20547.34    20431.67    254.96 o 
   2   2   1     1744.18     1844.30     78.01 o 
   3   2   1     7875.69     7892.50     96.08 o 
   4   2   1      293.82      361.85     15.26 o 
   5   2   1     8713.91     9099.63    113.35 o 
   6   2   1     5359.95     5224.96     80.69 o 
   7   2   1      584.36      550.83     31.14 o 
   8   2   1     1906.47     1921.72     57.60 o 
   9   2   1     1078.72     1160.34     62.99 o 
  10   2   1      155.86      228.90     31.74 o 
  11   2   1      103.63      119.09     55.01 o 
  12   2   1        0.27        0.00     15.47 o 
  13   2   1     1575.09     1778.76     94.30 o 
  14   2   1       32.47       64.75     34.12 o 
 -14   3   1      134.95      140.73     46.04 o 
 -13   3   1       86.66       45.37     33.06 o 
 -12   3   1      179.80      155.20     27.80 o 
 -11   3   1      130.21      184.48     27.55 o 
 -10   3   1      308.78      318.00     35.30 o 
  -9   3   1     1671.04     1658.47     51.32 o 
  -8   3   1     2191.88     2162.70     53.68 o 
  -7   3   1      780.82      726.15     28.60 o 
  -6   3   1     7549.99     7248.25     78.26 o 
  -5   3   1     1751.41     1667.55     27.95 o 
  -4   3   1     3725.33     3615.07     45.40 o 
  -3   3   1    14392.69    13809.50    111.67 o 
  -2   3   1     6689.08     6447.54     54.47 o 
  -1   3   1    65063.65    64873.48    518.69 o 
   0   3   1      151.58      142.58      7.77 o 
   1   3   1    71687.36    69516.50    293.42 o 
   2   3   1    59148.19    56696.69    338.11 o 
   3   3   1    13231.08    13299.84    124.02 o 
   4   3   1    11109.72    10174.56     91.52 o 
   5   3   1    12396.74    12656.21    124.87 o 
   6   3   1      984.61      942.73     31.59 o 
   7   3   1     3947.53     3829.87     87.06 o 
   8   3   1     1085.08     1089.86     47.37 o 
   9   3   1     2884.22     2893.20     97.35 o 
  10   3   1     4005.06     4229.86    123.62 o 
  11   3   1        0.93       12.23     16.17 o 
  12   3   1      873.28      843.57     63.09 o 
  13   3   1      910.60     1012.52    111.47 o 
  14   3   1        2.99        2.90     26.08 o 
 -14   4   1      250.93      188.17     54.14 o 
 -13   4   1      930.94      907.26    108.78 o 
 -12   4   1      124.89      154.88     46.44 o 
 -11   4   1      131.03      116.70     22.42 o 
 -10   4   1      343.96      382.43     36.10 o 
  -9   4   1       42.18       50.35     15.48 o 
  -8   4   1       67.13       52.36     17.90 o 
  -7   4   1    10598.31    10786.50    113.54 o 
  -6   4   1     2176.23     2249.54     56.71 o 
  -5   4   1     4311.15     4409.94     51.38 o 
  -4   4   1    10628.14    10676.99    214.44 o 
  -3   4   1      364.78      332.58     18.10 o 
  -2   4   1     6923.01     7004.25     60.47 o 
  -1   4   1     1079.88     1064.61     20.04 o 
   0   4   1     9822.48     9987.65     70.20 o 
   1   4   1       35.04       42.46      8.78 o 
   2   4   1      190.29      199.78     10.15 o 
   3   4   1     9656.90     9710.82    111.21 o 
   4   4   1      543.30      467.98     26.26 o 
   5   4   1     7687.11     8314.12    170.66 o 
   6   4   1     3923.49     3806.30     83.42 o 
   7   4   1      237.97      237.71     24.01 o 
   8   4   1      790.54      871.20     33.65 o 
   9   4   1      450.32      519.18     41.34 o 
  10   4   1      279.03      310.67     34.62 o 
  11   4   1     1960.25     2124.64     90.50 o 
  12   4   1      204.72      333.14     66.86 o 
  13   4   1       28.64       69.85     44.24 o 
  14   4   1       55.38       51.35     37.89 o 
 -14   5   1       28.27        0.00     23.36 o 
 -13   5   1      235.92      267.10     60.65 o 
 -12   5   1      742.11      914.60    106.67 o 
 -11   5   1      388.65      351.76     68.87 o 
 -10   5   1        0.13      123.21     25.18 o 
  -9   5   1        8.28        1.76      8.31 o 
  -8   5   1       27.85       62.02     13.76 o 
  -7   5   1      110.60      102.36     10.66 o 
  -6   5   1        0.03        3.41      3.93 o 
  -5   5   1     3305.52     3328.68    118.29 o 
  -4   5   1     1764.58     1903.36     51.24 o 
  -3   5   1       36.97       31.79      5.72 o 
  -2   5   1     5594.97     5503.41     44.33 o 
  -1   5   1     1124.34     1130.34     26.27 o 
   0   5   1     1897.26     1998.57     32.85 o 
   1   5   1     1300.56     1324.44     25.71 o 
   2   5   1      506.20      544.86     14.81 o 
   3   5   1     1094.72     1043.28     65.04 o 
   4   5   1     2327.32     2300.28     60.34 o 
   5   5   1      271.68      337.69     16.69 o 
   6   5   1     3559.48     3521.76     59.92 o 
   7   5   1     1498.76     1483.32     49.22 o 
   8   5   1      645.04      696.13     37.62 o 
   9   5   1      137.30      140.35     18.61 o 
  10   5   1        9.95       19.20      9.76 o 
  11   5   1      136.12      142.60     43.92 o 
  12   5   1        0.03       27.41     33.63 o 
  13   5   1      232.64      189.29     41.02 o 
  14   5   1       36.43       64.06     27.92 o 
 -14   6   1       34.96       21.51     28.37 o 
 -13   6   1      371.49      304.59     47.73 o 
 -12   6   1      842.80      808.36     73.73 o 
 -11   6   1        0.69       26.67     23.19 o 
 -10   6   1     1156.96     1069.77    108.85 o 
  -9   6   1     2562.99     2571.61    111.87 o 
  -8   6   1      187.50      414.61     71.88 o 
  -7   6   1     1438.36     1450.15     49.93 o 
  -6   6   1      156.58      122.02     12.86 o 
  -5   6   1      649.52      603.27     43.07 o 
  -4   6   1     3074.19     3152.81     81.97 o 
  -3   6   1     2361.04     2215.75     41.26 o 
  -2   6   1    23141.38    23913.45    185.70 o 
  -1   6   1    10480.18    10809.41    107.61 o 
   0   6   1     3507.75     4110.35     51.41 o 
   1   6   1     2817.66     2954.50     60.71 o 
   2   6   1      733.22      742.69     18.10 o 
   3   6   1      221.37      169.64      9.98 o 
   4   6   1      211.27      226.45     20.17 o 
   5   6   1     1146.86     1166.68     47.22 o 
   6   6   1     2060.36     2061.88     44.34 o 
   7   6   1      254.50      268.95     19.43 o 
   8   6   1      563.34      574.90     33.92 o 
   9   6   1       12.57       34.99     19.33 o 
  10   6   1      333.19      321.47     44.50 o 
  11   6   1       18.34       20.79     27.94 o 
  12   6   1      228.97      185.03     40.96 o 
  13   6   1      319.94      319.77     51.42 o 
 -13   7   1      488.01      470.29    150.14 o 
 -12   7   1      311.30      306.51     48.32 o 
 -11   7   1       28.89       29.14     15.39 o 
 -10   7   1       14.51       37.77     20.35 o 
  -9   7   1     1020.21      961.72    103.69 o 
  -8   7   1      683.14      665.01     85.45 o 
  -7   7   1      854.38      837.41     60.06 o 
  -6   7   1    12282.49    12181.71    214.28 o 
  -5   7   1      637.78      540.67     61.06 o 
  -4   7   1     3676.42     3621.31    108.23 o 
  -3   7   1     3746.09     3499.04     62.99 o 
  -2   7   1      493.74      490.29     19.12 o 
  -1   7   1    29850.54    29533.38    183.61 o 
   0   7   1     1165.02     1215.35     30.20 o 
   1   7   1     6009.75     6037.32     70.66 o 
   2   7   1    16397.91    15836.19    163.01 o 
   3   7   1       13.76       10.57     10.80 o 
   4   7   1    11318.84    11220.68    181.44 o 
   5   7   1     8823.72     8671.59    180.84 o 
   6   7   1     5387.44     5374.34    209.47 o 
   7   7   1      853.09      790.66     73.17 o 
   8   7   1     1205.31     1166.31     78.58 o 
   9   7   1     2524.92     2607.55    122.35 o 
  10   7   1     2223.38     2341.38    119.58 o 
  11   7   1        1.02       13.83     17.85 o 
  12   7   1     1830.98     1438.12    101.86 o 
  13   7   1        2.68       19.33     27.53 o 
 -13   8   1      381.41      386.51     54.57 o 
 -12   8   1      403.08      498.57     60.51 o 
 -11   8   1      179.19      163.93     35.67 o 
 -10   8   1     1315.14     1330.48     88.65 o 
  -9   8   1      784.12      759.07     64.48 o 
  -8   8   1        2.62       26.83     67.36 o 
  -7   8   1     7208.32     7266.74    254.52 o 
  -6   8   1       42.56       53.53     24.76 o 
  -5   8   1     1810.51     1879.66     75.15 o 
  -4   8   1     4055.15     3857.77    116.60 o 
  -3   8   1     1317.11     1375.78     43.28 o 
  -2   8   1     3830.89     3565.62     56.14 o 
  -1   8   1     3615.11     3813.25     83.15 o 
   0   8   1     4087.00     4080.35     65.02 o 
   1   8   1     3825.45     3855.91     61.79 o 
   2   8   1      211.95      260.39     14.65 o 
   3   8   1     6017.51     5633.44    135.51 o 
   4   8   1     1943.89     1892.14     78.12 o 
   5   8   1     1436.77     1408.36    104.97 o 
   6   8   1     2439.97     2415.24    142.23 o 
   7   8   1        6.38       51.30     32.89 o 
   8   8   1      423.70      386.23     46.26 o 
   9   8   1      855.68      916.35     73.75 o 
  10   8   1       43.12       74.55     25.42 o 
  11   8   1     1245.35     1390.18    112.56 o 
  12   8   1       21.53       56.35     68.49 o 
 -12   9   1      104.36       95.19     37.99 o 
 -11   9   1      575.43      707.57     70.83 o 
 -10   9   1        0.13       57.67     25.68 o 
  -9   9   1      392.27      342.22     64.19 o 
  -8   9   1      335.15      503.93     75.62 o 
  -7   9   1       39.73        0.00     25.77 o 
  -6   9   1     2263.93     2182.24    140.11 o 
  -5   9   1      164.66      139.00     26.84 o 
  -4   9   1     2612.25     2424.21    132.41 o 
  -3   9   1     1395.36     1290.98     62.49 o 
  -2   9   1      126.92      119.34     11.71 o 
  -1   9   1     2552.02     2638.02     56.72 o 
   0   9   1     1980.16     2125.33     79.34 o 
   1   9   1      684.12      677.15     32.53 o 
   2   9   1     1667.04     1646.39     47.45 o 
   3   9   1        6.82        0.00     11.95 o 
   4   9   1     1123.85      978.37     39.90 o 
   5   9   1     1322.20     1103.10     94.80 o 
   6   9   1       24.34        0.00     39.53 o 
   7   9   1      904.09      871.42     96.02 o 
   8   9   1      386.23      308.13     59.67 o 
   9   9   1        8.33        7.46     16.72 o 
  10   9   1      108.64      132.20     31.60 o 
  11   9   1        8.75        0.00     18.76 o 
  12   9   1      134.09      157.90     39.50 o 
 -12  10   1      125.46       29.08     34.37 o 
 -11  10   1      143.80      135.42     49.63 o 
 -10  10   1       41.48        0.00     38.05 o 
  -9  10   1      234.46      173.81     48.46 o 
  -8  10   1     1149.60     1123.91    114.61 o 
  -7  10   1      647.33      677.64     83.93 o 
  -6  10   1       26.24       24.13     26.20 o 
  -5  10   1     1850.38     1903.65     83.55 o 
  -4  10   1      294.37      269.58     31.61 o 
  -3  10   1     1890.44     1676.85     45.05 o 
  -2  10   1       65.71       65.31     10.05 o 
  -1  10   1     1774.52     1760.55     49.48 o 
   0  10   1      155.51      163.25     17.47 o 
   1  10   1     2635.42     2614.53     67.74 o 
   2  10   1      961.06      861.62     37.48 o 
   3  10   1     1431.98     1327.36     75.73 o 
   4  10   1      212.95      253.22     32.06 o 
   5  10   1       77.15       37.83     29.14 o 
   6  10   1       91.64       94.42     35.46 o 
   7  10   1      179.98      126.29     39.27 o 
   8  10   1      531.94      617.84     87.72 o 
   9  10   1      257.52      319.42     64.62 o 
  10  10   1        2.37       34.86     34.42 o 
  11  10   1        2.55       22.05     23.92 o 
 -11  11   1       18.03       27.40     32.63 o 
 -10  11   1       19.61        0.00     34.54 o 
  -9  11   1       77.27        0.00     32.97 o 
  -8  11   1      748.75      815.52     99.91 o 
  -7  11   1      281.40      321.73     64.71 o 
  -6  11   1     1544.94     1561.73    108.91 o 
  -5  11   1       36.99       25.98     27.61 o 
  -4  11   1       39.57       20.25     13.87 o 
  -3  11   1      930.67      973.77     60.80 o 
  -2  11   1       76.65       49.13      8.34 o 
  -1  11   1     7370.05     7268.06    144.96 o 
   0  11   1       89.49      107.16     17.82 o 
   1  11   1     4058.25     4115.31    137.02 o 
   2  11   1     1431.83     1556.58     53.11 o 
   3  11   1       44.89       54.43     17.80 o 
   4  11   1     1359.78     1462.34     77.94 o 
   5  11   1     1365.51     1374.57     78.99 o 
   6  11   1     1570.51     1459.76    123.12 o 
   7  11   1      395.85      388.88     69.08 o 
   8  11   1        4.61        6.90     28.20 o 
   9  11   1      493.21      559.64     88.44 o 
  10  11   1      719.08      893.13    114.16 o 
 -10  12   1      543.43      548.40     90.89 o 
  -9  12   1      532.24      546.71     86.91 o 
  -8  12   1      344.78      346.81     67.33 o 
  -7  12   1      857.76      734.45     94.73 o 
  -6  12   1      114.43       74.65     24.20 o 
  -5  12   1      715.70      620.98     52.91 o 
  -4  12   1     2203.80     2165.73     94.40 o 
  -3  12   1       47.45       70.70     19.79 o 
  -2  12   1     7342.44     7471.66    142.20 o 
  -1  12   1      244.77      267.32     23.37 o 
   0  12   1     4690.33     4755.26     89.84 o 
   1  12   1      647.87      792.06     57.01 o 
   2  12   1      524.99      493.03     44.70 o 
   3  12   1      226.31      254.52     35.41 o 
   4  12   1      856.30      851.41     63.49 o 
   5  12   1      311.00      328.97     40.60 o 
   6  12   1     1338.80     1575.00    131.50 o 
   7  12   1       16.78        0.00     32.52 o 
   8  12   1      805.70      760.09     99.40 o 
   9  12   1       25.61       29.19     27.68 o 
  10  12   1      287.36      255.69     70.54 o 
  -9  13   1      441.25      534.14     90.60 o 
  -8  13   1      162.08      210.05     57.49 o 
  -7  13   1       34.13        2.82     28.80 o 
  -6  13   1      481.23      597.85     83.83 o 
  -5  13   1      534.92      505.52     50.81 o 
  -4  13   1     1122.97     1219.18    119.72 o 
  -3  13   1     2276.96     2252.21     82.86 o 
  -2  13   1       30.76       59.03     17.80 o 
  -1  13   1      713.30      725.59     45.26 o 
   0  13   1     1797.84     1781.59     57.14 o 
   1  13   1      367.86      320.36     30.87 o 
   2  13   1     1294.59     1364.24     77.17 o 
   3  13   1        1.64        0.00     19.62 o 
   4  13   1     1441.00     1468.98     85.35 o 
   5  13   1       96.99       43.76     25.51 o 
   6  13   1      145.43       88.44     37.36 o 
   7  13   1     2090.10     2346.61    173.08 o 
   8  13   1       63.44       62.66     35.88 o 
   9  13   1      245.58      184.92     58.63 o 
  -8  14   1     1079.69     1194.07    129.78 o 
  -7  14   1       32.90       15.53     25.83 o 
  -6  14   1        0.10        0.00     34.70 o 
  -5  14   1       26.22       26.88     23.27 o 
  -4  14   1      259.67      265.97     31.21 o 
  -3  14   1      251.52      240.92     41.85 o 
  -2  14   1      378.60      386.42     36.49 o 
  -1  14   1      204.31      197.86     45.18 o 
   0  14   1      237.70      295.63     41.77 o 
   1  14   1     1950.82     1875.63     99.45 o 
   2  14   1      331.88      301.19     32.65 o 
   3  14   1     1043.75     1114.31    166.49 o 
   4  14   1      197.79      209.54     34.29 o 
   5  14   1       31.23       25.57     23.71 o 
   6  14   1      655.86      751.27    100.40 o 
   7  14   1      153.87      210.05     56.58 o 
   8  14   1      518.18      479.40     87.96 o 
  -7  15   1       14.92        6.85     26.62 o 
  -6  15   1       55.73       78.33     28.02 o 
  -5  15   1       65.20        6.23     18.17 o 
  -4  15   1       52.39       19.17     16.23 o 
  -3  15   1       34.64        0.00     13.64 o 
  -2  15   1      187.04      167.65     33.73 o 
  -1  15   1       17.18       82.50     31.16 o 
   0  15   1       54.67       81.55     25.87 o 
   1  15   1      254.50      276.80     41.23 o 
   2  15   1       50.31       54.30     26.42 o 
   3  15   1        9.58        0.00     14.19 o 
   4  15   1       50.97       85.22     32.69 o 
   5  15   1        1.91       23.83     24.12 o 
   6  15   1       25.41        0.00     29.90 o 
  -4  16   1      309.90      344.53     72.01 o 
  -3  16   1        0.53        0.00     37.34 o 
  -2  16   1      125.77      126.14     28.36 o 
  -1  16   1       39.51       39.38     21.65 o 
   0  16   1      114.99      116.13     31.46 o 
   1  16   1      680.38      598.56     62.72 o 
   2  16   1        0.25        0.00     28.45 o 
   3  16   1      467.03      385.53     72.05 o 
   4  16   1      116.84       94.66     40.60 o 
 -15   0   2        5.89        0.00     26.52 o 
 -14   0   2     1003.41     1056.06    105.81 o 
 -13   0   2      163.09      178.72     44.02 o 
 -12   0   2       80.53       79.10     31.97 o 
 -11   0   2      923.14      911.18     86.12 o 
 -10   0   2      128.18      130.85     31.27 o 
  -9   0   2      129.92      175.09     38.10 o 
  -8   0   2      455.98      442.71     50.33 o 
  -7   0   2    11975.69    11782.49    234.87 o 
  -6   0   2       36.29       59.32     16.53 o 
  -5   0   2     1635.96     1569.98     51.89 o 
  -4   0   2    59724.14    57684.00   1806.99 o 
  -3   0   2     5122.71     5330.32    103.69 o 
  -2   0   2    65994.03    65634.85    330.81 o 
   1   0   2       42.99       46.23      8.95 o 
   2   0   2     1467.85     1447.42     52.00 o 
   3   0   2    22811.74    22364.95    287.15 o 
   4   0   2    83113.70    85035.62    370.55 o 
   5   0   2     5297.59     5385.63     98.54 o 
   6   0   2    13855.07    15106.42    271.31 o 
   7   0   2     1623.77     1553.20     94.66 o 
   8   0   2     4513.63     4251.59    166.18 o 
   9   0   2     2433.93     2420.50    133.47 o 
  10   0   2        5.10        0.00     20.10 o 
  11   0   2     6589.82     6843.68    247.65 o 
  12   0   2      452.98      504.05     73.26 o 
  13   0   2       17.91      101.70     39.09 o 
  14   0   2     1908.21     2001.83    153.31 o 
 -15   1   2       17.92       17.86     22.18 o 
 -14   1   2       70.81       16.13     34.96 o 
 -13   1   2      630.22      635.51     55.82 o 
 -12   1   2      326.91      303.20     38.05 o 
 -11   1   2      332.89      408.81     41.38 o 
 -10   1   2     3778.94     3836.04    116.37 o 
  -9   1   2     1054.59     1090.24     62.13 o 
  -8   1   2    14225.12    14543.68    197.99 o 
  -7   1   2     2150.48     2190.06     56.16 o 
  -6   1   2      351.48      323.51     22.34 o 
  -5   1   2     8238.68     8128.00    113.74 o 
  -4   1   2     3114.99     3010.38     69.60 o 
  -3   1   2    71020.03    70657.13    571.87 o 
  -2   1   2    19071.92    19814.82    122.23 o 
   1   1   2      890.72      914.94     27.42 o 
   2   1   2     5529.38     5646.10     82.51 o 
   3   1   2    14497.73    14154.52    213.29 o 
   4   1   2      189.79      236.57     18.14 o 
   5   1   2     4770.87     4669.30     72.36 o 
   6   1   2      285.87      279.87     21.01 o 
   7   1   2     3123.37     3319.70     97.34 o 
   8   1   2     5712.30     5959.05    136.83 o 
   9   1   2       46.66      101.86     24.59 o 
  10   1   2     1424.70     1528.00     78.17 o 
  11   1   2       58.21       80.90     24.28 o 
  12   1   2        2.16        1.91     16.65 o 
  13   1   2       58.95       80.85     26.61 o 
  14   1   2       26.10       15.75     27.16 o 
 -15   2   2        0.18        8.23     21.45 o 
 -14   2   2       63.96       27.96     21.82 o 
 -13   2   2      149.24       82.61     19.68 o 
 -12   2   2     1159.89     1119.21     70.02 o 
 -11   2   2      253.00      252.60     32.99 o 
 -10   2   2     1158.58     1115.52     62.03 o 
  -9   2   2      682.21      769.72     49.59 o 
  -8   2   2      528.11      530.34     38.94 o 
  -7   2   2      720.10      748.68     31.13 o 
  -6   2   2       18.30       36.23     12.14 o 
  -5   2   2       70.66      108.77     10.40 o 
  -4   2   2     4004.27     4155.10     94.55 o 
  -3   2   2       46.30       62.37      5.88 o 
  -2   2   2    36804.22    36216.85    203.01 o 
  -1   2   2     1101.19     1119.19     32.96 o 
   0   2   2        0.62        8.21      3.59 o 
   1   2   2     4461.70     5794.19    123.26 o 
   2   2   2     9266.11     9727.52    120.25 o 
   3   2   2        4.54       24.22      5.24 o 
   4   2   2       48.12       30.32      4.74 o 
   5   2   2     2940.07     3027.64     52.69 o 
   6   2   2      526.46      473.53     31.78 o 
   7   2   2       97.36       75.11     12.21 o 
   8   2   2      119.93      172.83     35.72 o 
   9   2   2      203.21      193.38     28.38 o 
  10   2   2        0.48        9.55     11.97 o 
  11   2   2       65.85       49.12     18.80 o 
  12   2   2      425.55      420.86     48.28 o 
  13   2   2        8.83       32.37     19.56 o 
  14   2   2       19.80       39.13     26.30 o 
 -15   3   2       45.61       55.94     29.78 o 
 -14   3   2        6.15        0.00     22.06 o 
 -13   3   2      173.74      247.83     55.88 o 
 -12   3   2      501.89      501.85     45.74 o 
 -11   3   2      286.15      285.39     34.21 o 
 -10   3   2       20.49       16.59     11.85 o 
  -9   3   2     3233.67     3055.84     68.76 o 
  -8   3   2     4357.19     4208.12     74.50 o 
  -7   3   2     1465.57     1388.89     40.06 o 
  -6   3   2      140.44      168.28     17.53 o 
  -5   3   2     6794.18     6773.49    114.16 o 
  -4   3   2      421.28      456.01     13.36 o 
  -3   3   2     3122.10     3086.09     28.12 o 
  -2   3   2     1581.68     1509.71     25.56 o 
  -1   3   2    56570.57    60303.49    239.87 o 
   0   3   2      955.78      997.44     22.55 o 
   1   3   2    47837.58    48880.70    279.63 o 
   2   3   2      124.71      155.94     13.25 o 
   3   3   2       23.66       25.21      5.75 o 
   4   3   2     1597.58     1944.87     34.15 o 
   5   3   2     3814.82     3806.48     52.54 o 
   6   3   2     2184.64     2048.26     62.47 o 
   7   3   2      217.09      247.53     19.45 o 
   8   3   2     1590.10     1436.02     61.90 o 
   9   3   2       17.77       19.59     18.39 o 
  10   3   2      245.33      242.34     48.09 o 
  11   3   2       27.45       12.52     15.51 o 
  12   3   2       88.91      125.55     27.50 o 
  13   3   2       80.04      137.32     53.07 o 
  14   3   2        9.31        1.39     24.57 o 
 -14   4   2      354.22      314.98     67.51 o 
 -13   4   2       13.59       43.76     26.18 o 
 -12   4   2      146.02      174.29     46.72 o 
 -11   4   2      991.65      921.31     65.19 o 
 -10   4   2        9.90       15.58     11.82 o 
  -9   4   2      478.94      437.41     35.34 o 
  -8   4   2      115.08      126.44     15.49 o 
  -7   4   2     6497.17     6247.46    132.65 o 
  -6   4   2      713.00      705.02     30.00 o 
  -5   4   2     3480.49     3129.42     88.27 o 
  -4   4   2     7088.68     6351.48    126.56 o 
  -3   4   2     1161.27     1136.65     19.94 o 
  -2   4   2     4467.67     4458.20     49.35 o 
  -1   4   2    13311.25    13093.75    114.49 o 
   0   4   2     9355.74     9822.16     90.07 o 
   1   4   2    26622.90    26828.60    142.14 o 
   2   4   2      400.54      431.96     16.86 o 
   3   4   2    20283.59    20484.66    127.96 o 
   4   4   2     9880.55     9073.31    130.70 o 
   5   4   2      406.85      392.55     25.67 o 
   6   4   2      721.64      594.52     30.98 o 
   7   4   2     2067.63     2197.00     52.90 o 
   8   4   2      411.54      371.80     33.99 o 
   9   4   2     3205.01     3268.28    104.21 o 
  10   4   2       51.12       62.80     20.94 o 
  11   4   2     3256.78     3262.58    115.91 o 
  12   4   2       91.42      113.14     44.13 o 
  13   4   2       11.82        0.00     23.95 o 
  14   4   2      422.26      408.15     77.53 o 
 -14   5   2      197.60      200.23     57.04 o 
 -13   5   2      295.93      273.22     61.28 o 
 -12   5   2       36.78      105.89     45.37 o 
 -11   5   2     4039.97     3924.36    204.81 o 
 -10   5   2     3154.94     3006.94     90.80 o 
  -9   5   2     2827.69     2916.39     72.82 o 
  -8   5   2     7477.77     7428.99     81.88 o 
  -7   5   2     1432.38     1334.76     39.49 o 
  -6   5   2     3905.16     3942.66    109.93 o 
  -5   5   2    17026.03    17184.12    215.88 o 
  -4   5   2      280.05      294.99     31.26 o 
  -3   5   2    19020.08    18633.62     92.86 o 
  -2   5   2     6807.78     6823.18     55.72 o 
  -1   5   2     1648.78     1656.98     34.77 o 
   0   5   2    53893.20    56533.59    442.66 o 
   1   5   2     2886.62     3153.29     61.10 o 
   2   5   2    10306.48    10536.32     82.63 o 
   3   5   2     3247.27     2836.87     37.01 o 
   4   5   2     3357.47     3419.95     56.89 o 
   5   5   2     3061.90     2950.24    101.65 o 
   6   5   2      617.75      636.71     32.03 o 
   7   5   2     3894.26     3883.69    121.68 o 
   8   5   2     3544.95     3654.33     91.32 o 
   9   5   2        6.18       87.44     18.17 o 
  10   5   2      926.29      956.13     51.15 o 
  11   5   2      236.21      290.54     45.40 o 
  12   5   2      141.69      164.91     37.64 o 
  13   5   2       53.16       74.70     29.61 o 
 -14   6   2       12.93        1.93     20.85 o 
 -13   6   2       86.51       18.13     24.06 o 
 -12   6   2      612.50      645.52     63.76 o 
 -11   6   2        3.26       14.65     27.12 o 
 -10   6   2      391.63      435.11     49.16 o 
  -9   6   2     1075.94     1055.35     39.62 o 
  -8   6   2      975.07      965.72     63.47 o 
  -7   6   2      671.78      772.36     54.40 o 
  -6   6   2     3820.26     3774.19    111.56 o 
  -5   6   2     3762.43     3498.61    148.60 o 
  -4   6   2     4290.69     3853.35     88.54 o 
  -3   6   2      352.30      328.63     17.78 o 
  -2   6   2     8393.88     8573.80     74.19 o 
  -1   6   2     2930.53     2911.62     55.92 o 
   0   6   2      998.47     1136.26     25.92 o 
   1   6   2    15792.76    16221.12    103.73 o 
   2   6   2       23.61       12.36      5.14 o 
   3   6   2     9444.43     8881.40    218.87 o 
   4   6   2     3606.63     3295.95    103.92 o 
   5   6   2     3089.46     3083.16    107.39 o 
   6   6   2     9325.62     9795.59    154.86 o 
   7   6   2     1375.45     1478.03     49.48 o 
   8   6   2     2385.57     2342.01     77.18 o 
   9   6   2     1654.02     1747.60     99.94 o 
  10   6   2      177.36      175.92     37.84 o 
  11   6   2       40.63       16.91     16.14 o 
  12   6   2     1431.56     1689.88    110.96 o 
  13   6   2      341.35      318.10     64.31 o 
 -13   7   2        0.15        0.00     27.92 o 
 -12   7   2       13.13        4.31     16.75 o 
 -11   7   2        4.24        0.00     19.21 o 
 -10   7   2       61.54      110.47     27.69 o 
  -9   7   2        1.16        0.00     19.90 o 
  -8   7   2       83.57       52.90     20.46 o 
  -7   7   2        1.58        7.45     13.33 o 
  -6   7   2      318.20      272.10     47.91 o 
  -5   7   2     1908.34     1959.70     84.55 o 
  -4   7   2      417.18      388.79     19.94 o 
  -3   7   2      606.90      523.33     16.95 o 
  -2   7   2      250.88      228.17     14.94 o 
  -1   7   2      531.91      666.22     25.36 o 
   0   7   2     1181.82     1236.55     34.53 o 
   1   7   2     1300.76     1263.26     37.64 o 
   2   7   2      206.15      143.41     11.46 o 
   3   7   2      220.45      205.44     17.19 o 
   4   7   2        8.42       11.41      3.97 o 
   5   7   2     2319.92     2418.51     99.54 o 
   6   7   2      861.20      910.55     29.95 o 
   7   7   2     1266.43     1195.00     38.45 o 
   8   7   2      104.88       90.20     27.05 o 
   9   7   2       70.41       48.02     22.66 o 
  10   7   2      112.72      136.87     34.70 o 
  11   7   2      664.92      671.19     70.31 o 
  12   7   2       58.38       94.46     30.57 o 
  13   7   2      278.28      197.00     41.30 o 
 -13   8   2      291.98      336.38     72.23 o 
 -12   8   2        8.70       20.62     21.49 o 
 -11   8   2      181.26      174.53     35.61 o 
 -10   8   2      558.64      538.59     56.08 o 
  -9   8   2       14.08       70.64     23.11 o 
  -8   8   2      467.74      476.88     49.00 o 
  -7   8   2      143.31      197.55     45.11 o 
  -6   8   2      444.42      449.84     58.47 o 
  -5   8   2      554.94      566.31     39.48 o 
  -4   8   2      675.72      669.08     29.28 o 
  -3   8   2       87.72       81.44      7.58 o 
  -2   8   2     1948.32     2028.62     40.62 o 
  -1   8   2      333.14      362.40     42.58 o 
   0   8   2       48.19      106.47     10.78 o 
   1   8   2     2653.23     3250.77     72.37 o 
   2   8   2     1175.92     1177.92     29.07 o 
   3   8   2     7391.56     7373.17    233.34 o 
   4   8   2       50.09       30.66     11.57 o 
   5   8   2      546.70      541.96     65.46 o 
   6   8   2     2698.89     2592.42    111.39 o 
   7   8   2       27.36       14.85     16.31 o 
   8   8   2      394.12      469.87     68.37 o 
   9   8   2      349.42      296.21     43.71 o 
  10   8   2      365.17      522.81     62.31 o 
  11   8   2      526.22      471.88     60.68 o 
  12   8   2      385.78      398.24     60.72 o 
 -12   9   2      106.66      149.73     49.87 o 
 -11   9   2      777.53      795.99     72.22 o 
 -10   9   2     1025.41      958.98     76.81 o 
  -9   9   2       24.27       29.99     25.15 o 
  -8   9   2     1336.10     1333.53    118.45 o 
  -7   9   2     5903.69     5894.31    238.00 o 
  -6   9   2      459.77      521.92     70.45 o 
  -5   9   2     5068.41     4900.41    121.58 o 
  -4   9   2      103.47      103.92     12.34 o 
  -3   9   2     7508.25     7380.17     78.68 o 
  -2   9   2       83.44       87.13     10.37 o 
  -1   9   2      166.30      195.04     17.87 o 
   0   9   2    15508.47    16169.94    189.30 o 
   1   9   2     1936.91     1955.72     56.65 o 
   2   9   2     2398.37     2435.94     50.98 o 
   3   9   2     2632.50     2604.15     70.85 o 
   4   9   2        6.67        0.00      6.54 o 
   5   9   2      263.16      232.79     46.15 o 
   6   9   2     1938.62     1684.13    126.89 o 
   7   9   2     2023.99     1898.20    140.39 o 
   8   9   2      360.18      348.51     47.00 o 
   9   9   2       19.90       31.96     20.84 o 
  10   9   2       96.93       44.41     23.44 o 
  11   9   2      129.03      130.75     32.45 o 
  12   9   2       83.54       36.27     30.49 o 
 -12  10   2      181.99      237.23     64.42 o 
 -11  10   2      103.95       44.35     24.71 o 
 -10  10   2       37.06       25.95     25.70 o 
  -9  10   2      510.77      629.76     87.39 o 
  -8  10   2       52.21       54.36     33.22 o 
  -7  10   2      854.15      881.37     95.90 o 
  -6  10   2     4305.12     4174.47    122.73 o 
  -5  10   2     3151.77     2965.11    129.79 o 
  -4  10   2     8423.22     8411.82    165.23 o 
  -3  10   2      378.41      371.00     19.13 o 
  -2  10   2     3824.60     3781.09     69.54 o 
  -1  10   2     1337.96     1375.74     50.01 o 
   0  10   2     1087.97     1135.98     52.65 o 
   1  10   2     6103.94     5820.95    109.34 o 
   2  10   2      186.29      221.74     25.83 o 
   3  10   2     3457.36     3442.37    146.11 o 
   4  10   2     1363.01     1518.57     79.39 o 
   5  10   2      318.81      212.08     42.63 o 
   6  10   2     2653.04     2547.89    159.18 o 
   7  10   2      764.80      806.59     94.62 o 
   8  10   2      338.45      305.27     62.05 o 
   9  10   2     1220.65     1232.75    127.36 o 
  10  10   2        0.01        0.00     43.08 o 
  11  10   2      488.29      510.40     64.20 o 
 -11  11   2      296.24      331.04     69.92 o 
 -10  11   2        3.43       10.74     25.82 o 
  -9  11   2       73.90       42.20     21.63 o 
  -8  11   2     1630.16     1700.02    142.39 o 
  -7  11   2        0.22       17.18     21.01 o 
  -6  11   2     1418.98     1438.49     75.26 o 
  -5  11   2     1910.03     1848.65     83.33 o 
  -4  11   2      346.58      361.19     37.05 o 
  -3  11   2     1372.71     1299.76     57.23 o 
  -2  11   2     1648.19     1632.89     54.71 o 
  -1  11   2     2605.62     2678.37     93.95 o 
   0  11   2     1095.26     1083.28     46.74 o 
   1  11   2        4.48        0.00     11.41 o 
   2  11   2     5022.10     4943.10    127.24 o 
   3  11   2      153.50      166.88     27.72 o 
   4  11   2      122.06      119.64     26.50 o 
   5  11   2     2975.96     3370.06    126.35 o 
   6  11   2       38.06        3.78     27.05 o 
   7  11   2      147.72       99.36     38.81 o 
   8  11   2      734.64      750.58     97.78 o 
   9  11   2        0.44       12.97     22.75 o 
  10  11   2      584.04      440.12     81.38 o 
 -10  12   2      376.66      472.51     86.19 o 
  -9  12   2      103.99      136.42     50.33 o 
  -8  12   2        4.46       23.95     29.77 o 
  -7  12   2     1698.01     1836.24    145.71 o 
  -6  12   2      400.09      495.02     74.58 o 
  -5  12   2       36.85       53.86     16.65 o 
  -4  12   2       54.21       50.98     14.37 o 
  -3  12   2      641.65      653.27     43.26 o 
  -2  12   2       38.23       59.98     16.40 o 
  -1  12   2     2584.80     2410.12     70.91 o 
   0  12   2        0.09        0.00      9.14 o 
   1  12   2      334.29      394.70     30.12 o 
   2  12   2     1838.84     1899.82    106.24 o 
   3  12   2      245.16      296.02     38.39 o 
   4  12   2      818.36      999.37     69.64 o 
   5  12   2       82.53       45.42     26.79 o 
   6  12   2       33.53        0.00     28.01 o 
   7  12   2      348.15      284.49     62.88 o 
   8  12   2      254.36      147.05     56.02 o 
   9  12   2      105.75      145.07     51.72 o 
  -9  13   2       30.56       62.75     38.23 o 
  -8  13   2       88.44        0.00     35.78 o 
  -7  13   2      614.37      608.15     84.67 o 
  -6  13   2       10.64       51.99     32.69 o 
  -5  13   2     1360.07     1289.02     84.34 o 
  -4  13   2      174.56      175.96     24.30 o 
  -3  13   2     1947.49     1847.42     74.93 o 
  -2  13   2        9.15       12.00     11.90 o 
  -1  13   2        4.06        6.84     12.22 o 
   0  13   2      562.75      573.88     39.89 o 
   1  13   2      219.12      233.65     33.10 o 
   2  13   2       54.41       60.82     19.21 o 
   3  13   2      188.53      137.32     27.42 o 
   4  13   2       78.33       53.82     17.01 o 
   5  13   2      118.74      128.98     29.49 o 
   6  13   2       17.62       29.68     25.82 o 
   7  13   2       22.81       32.95     32.15 o 
   8  13   2        2.88       45.91     37.19 o 
   9  13   2       12.12        9.31     33.02 o 
  -8  14   2       10.15       12.19     28.02 o 
  -7  14   2      330.88      298.15     61.93 o 
  -6  14   2        5.27        0.00     39.88 o 
  -5  14   2       32.34        1.27     21.15 o 
  -4  14   2      310.14      337.83     34.75 o 
  -3  14   2      264.97      214.24     26.63 o 
  -2  14   2      540.22      471.14     42.37 o 
  -1  14   2      741.36      930.34     69.71 o 
   0  14   2      250.11      294.53     39.92 o 
   1  14   2      500.96      493.90     52.56 o 
   2  14   2        2.54       20.51     33.24 o 
   3  14   2      830.46      728.48     62.77 o 
   4  14   2      831.52      919.90     72.02 o 
   5  14   2      399.17      508.38     80.45 o 
   6  14   2      331.00      287.83     64.14 o 
   7  14   2      114.81       93.97     45.67 o 
  -7  15   2       20.60       25.44     37.85 o 
  -6  15   2      383.51      397.98     53.29 o 
  -5  15   2      151.39      148.89     31.60 o 
  -4  15   2       57.73       59.81     20.62 o 
  -3  15   2      597.76      582.47     45.52 o 
  -2  15   2      845.93      830.89     69.32 o 
  -1  15   2     1360.16     1464.27     92.08 o 
   0  15   2      390.75      451.22     79.26 o 
   1  15   2        2.57        0.00     21.34 o 
   2  15   2      477.33      451.55     70.11 o 
   3  15   2     1251.22     1241.32     82.79 o 
   4  15   2       68.07       23.81     22.24 o 
   5  15   2     1208.25     1186.90    122.77 o 
   6  15   2        0.15       17.17     20.44 o 
  -5  16   2      182.71      183.63     58.70 o 
  -4  16   2      455.69      454.04     85.27 o 
  -3  16   2       25.86       60.75     35.56 o 
  -2  16   2      667.79      702.11     66.00 o 
  -1  16   2      491.59      561.85     80.38 o 
   0  16   2        1.51        6.66     19.52 o 
   1  16   2      210.05      291.59     45.06 o 
   2  16   2      245.42      292.00     43.55 o 
   3  16   2      102.17       77.98     24.25 o 
 -15   1   3        7.55       18.92     22.55 o 
 -14   1   3       98.97      103.46     24.78 o 
 -13   1   3      322.06      326.28     52.73 o 
 -12   1   3      517.97      554.43     49.04 o 
 -11   1   3      395.72      408.23     41.43 o 
 -10   1   3     1845.68     1841.05     80.75 o 
  -9   1   3       23.15       47.14     18.50 o 
  -8   1   3      509.53      461.28     37.49 o 
  -7   1   3     7305.70     7302.75    173.99 o 
  -6   1   3     3353.80     3472.52     67.32 o 
  -5   1   3     7535.03     7773.03     84.66 o 
  -4   1   3      131.73      118.87     10.94 o 
  -3   1   3    38129.36    39138.60    577.76 o 
  -2   1   3     3210.28     3366.97     43.75 o 
  -1   1   3     1421.94     1454.11     33.23 o 
   0   1   3     2740.45     2710.57     45.17 o 
   1   1   3     1125.16     1185.53     59.29 o 
   2   1   3     3462.25     3401.99     64.64 o 
   3   1   3      636.19      694.81     22.75 o 
   4   1   3      315.22      382.38     18.47 o 
   5   1   3      330.29      210.83     16.91 o 
   6   1   3     6501.23     6913.22    101.63 o 
   7   1   3      114.42       64.30     12.37 o 
   8   1   3     1393.55     1433.57     71.17 o 
   9   1   3       22.31        9.65     13.12 o 
  10   1   3       42.31       32.81     28.48 o 
  11   1   3     1179.43     1322.88     78.47 o 
  12   1   3      587.22      651.45     59.06 o 
  13   1   3      335.55      361.30     46.87 o 
  14   1   3        0.58        0.00     31.99 o 
 -15   2   3      275.94      304.68     66.30 o 
 -14   2   3        6.64       15.20     20.19 o 
 -13   2   3      716.30      711.08     58.16 o 
 -12   2   3      645.03      703.29     54.85 o 
 -11   2   3      748.93      744.49     52.91 o 
 -10   2   3     1002.87      996.10     58.23 o 
  -9   2   3     7284.17     7178.47    146.31 o 
  -8   2   3     1756.61     1803.10     87.91 o 
  -7   2   3     1837.94     1797.00     50.88 o 
  -6   2   3    51437.64    51081.02    534.19 o 
  -5   2   3      393.84      438.41     20.73 o 
  -4   2   3    31367.92    32099.66    205.22 o 
  -3   2   3      312.18      418.15     14.66 o 
  -2   2   3       98.76      118.60      8.52 o 
  -1   2   3    47230.68    46480.93    229.55 o 
   0   2   3    23394.25    24014.57    153.01 o 
   1   2   3    47339.17    45522.97    826.60 o 
   2   2   3    24075.58    23621.65    183.85 o 
   3   2   3        0.69        7.44      4.74 o 
   4   2   3     2692.48     2503.92     50.15 o 
   5   2   3    21104.65    21019.81    255.02 o 
   6   2   3     4433.43     4348.88     84.11 o 
   7   2   3     3924.49     4045.70    106.73 o 
   8   2   3      412.71      478.11     52.50 o 
   9   2   3     5020.14     5301.44    203.98 o 
  10   2   3     2518.16     2568.66    103.56 o 
  11   2   3       17.30       18.54     18.81 o 
  12   2   3     1281.00     1419.57     84.65 o 
  13   2   3        9.84       25.02     35.59 o 
  14   2   3        2.13        0.00     44.57 o 
 -15   3   3      197.63      216.14     60.08 o 
 -14   3   3        0.16       16.29     24.24 o 
 -13   3   3      418.52      436.34     72.93 o 
 -12   3   3     1070.27     1048.81     65.47 o 
 -11   3   3      105.70       83.31     20.47 o 
 -10   3   3     1420.39     1461.95     68.77 o 
  -9   3   3     3478.02     3912.25     88.21 o 
  -8   3   3        7.70       25.49     10.06 o 
  -7   3   3     3835.58     3741.52    102.50 o 
  -6   3   3      135.72      137.43     12.37 o 
  -5   3   3    10360.90    10126.23    145.13 o 
  -4   3   3     2785.16     2651.04     33.93 o 
  -3   3   3     5808.60     5730.88     52.92 o 
  -2   3   3    56489.85    56072.30    274.99 o 
  -1   3   3     3509.35     4945.35     69.58 o 
   0   3   3     6803.13     7039.17     62.29 o 
   1   3   3    16009.61    15815.02    111.16 o 
   2   3   3     5836.34     5921.44     77.78 o 
   3   3   3    16941.31    17060.96    161.50 o 
   4   3   3     1093.43     1134.47     44.42 o 
   5   3   3    12577.87    12696.26    146.96 o 
   6   3   3     7161.81     7191.79    116.34 o 
   7   3   3      595.81      594.50     39.76 o 
   8   3   3     5452.22     5307.86    101.15 o 
   9   3   3       86.49       67.76     20.41 o 
  10   3   3     1218.27     1173.03     69.75 o 
  11   3   3      724.89      880.90     78.78 o 
  12   3   3      285.25      166.23     54.64 o 
  13   3   3     1320.94     1231.58    125.28 o 
 -15   4   3        0.45        0.00     33.92 o 
 -14   4   3      710.67      733.10    100.86 o 
 -13   4   3      227.30      232.11     56.30 o 
 -12   4   3       42.09        0.00     25.84 o 
 -11   4   3      384.61      390.82     44.23 o 
 -10   4   3        7.33       76.28     16.90 o 
  -9   4   3     2620.74     2610.45     66.24 o 
  -8   4   3      822.22      804.85     22.58 o 
  -7   4   3     5011.23     5351.81    170.92 o 
  -6   4   3      929.61      914.78     22.57 o 
  -5   4   3     2604.20     2520.26     33.00 o 
  -4   4   3     1553.14     1369.76     21.78 o 
  -3   4   3     7960.63     7704.57     95.22 o 
  -2   4   3     6122.53     6206.08     83.22 o 
  -1   4   3     1883.86     2110.26    162.92 o 
   0   4   3     9029.21     9745.73     76.91 o 
   1   4   3    15895.63    15860.24    132.23 o 
   2   4   3      249.77      229.60     17.84 o 
   3   4   3     1435.10     1558.27     40.96 o 
   4   4   3    10337.53    10354.24    119.88 o 
   5   4   3      202.79      222.91     15.54 o 
   6   4   3      106.74      118.23     12.03 o 
   7   4   3     3320.44     3351.58    182.26 o 
   8   4   3        0.34        0.00     12.54 o 
   9   4   3      827.85      847.50     56.52 o 
  10   4   3     1040.50     1041.33     81.25 o 
  11   4   3      341.04      384.68     43.35 o 
  12   4   3      118.77      131.33     48.24 o 
  13   4   3      432.04      426.15     79.51 o 
 -14   5   3       78.59       85.94     42.19 o 
 -13   5   3        3.30       10.41     26.30 o 
 -12   5   3      539.56      553.22     84.11 o 
 -11   5   3      959.57     1059.44    106.91 o 
 -10   5   3       36.17       28.72     11.28 o 
  -9   5   3      117.32      126.19     16.51 o 
  -8   5   3     3396.02     3154.30     95.43 o 
  -7   5   3       16.98        8.82      3.82 o 
  -6   5   3        7.74        8.69      5.01 o 
  -5   5   3      988.84      918.04     22.19 o 
  -4   5   3     4289.23     4371.46     79.50 o 
  -3   5   3      168.93      182.18      9.34 o 
  -2   5   3        4.35        5.26      4.13 o 
  -1   5   3    14218.61    14936.47    111.79 o 
   0   5   3     1429.17     1639.67     37.02 o 
   1   5   3     7897.16     8374.84    112.44 o 
   2   5   3       62.45       53.84     11.52 o 
   3   5   3     3040.17     3278.37     56.37 o 
   4   5   3       54.61       39.15      5.88 o 
   5   5   3      582.76      527.53     22.27 o 
   6   5   3      952.52      862.37     63.58 o 
   7   5   3     2574.96     2496.16    107.23 o 
   8   5   3       29.09       66.93     17.27 o 
   9   5   3      152.64      138.30     20.15 o 
  10   5   3        2.52       44.48     21.09 o 
  11   5   3        0.79       29.68     28.16 o 
  12   5   3      558.26      561.38     65.53 o 
  13   5   3       50.45       58.84     24.54 o 
 -14   6   3       33.95        7.97     33.61 o 
 -13   6   3        7.60        0.00     46.96 o 
 -12   6   3       32.52        0.00     15.85 o 
 -11   6   3      175.69      134.66     30.36 o 
 -10   6   3      380.32      411.92     46.20 o 
  -9   6   3     2965.22     2603.00     81.13 o 
  -8   6   3     1578.54     1652.89     97.37 o 
  -7   6   3     1427.96     1488.91     72.90 o 
  -6   6   3     5497.85     5317.97    128.15 o 
  -5   6   3      650.47      554.78     20.34 o 
  -4   6   3     2283.10     2082.03     33.98 o 
  -3   6   3     1963.83     1937.81     40.43 o 
  -2   6   3      789.47      880.20     31.82 o 
  -1   6   3    13702.87    14636.99    199.02 o 
   0   6   3      226.25      337.07     18.66 o 
   1   6   3    12930.36    13846.25    113.97 o 
   2   6   3     9861.91     9541.40     99.31 o 
   3   6   3      696.93      717.14     27.72 o 
   4   6   3      966.57      916.36     25.67 o 
   5   6   3     1390.23     1202.58     59.76 o 
   6   6   3     1237.80     1094.58     71.18 o 
   7   6   3      608.97      552.18     54.33 o 
   8   6   3      324.18      328.89     29.11 o 
   9   6   3      254.15      209.18     34.87 o 
  10   6   3      199.39      194.23     36.61 o 
  11   6   3       14.84       14.68     22.79 o 
  12   6   3       90.53      107.34     81.43 o 
  13   6   3        2.20       16.44     22.03 o 
 -14   7   3        1.09       13.31     26.04 o 
 -13   7   3      255.12      256.70     63.19 o 
 -12   7   3      522.41      506.10     55.89 o 
 -11   7   3        2.35        2.12     31.01 o 
 -10   7   3      725.53      789.20     64.65 o 
  -9   7   3     2362.67     2610.91    110.81 o 
  -8   7   3     3005.31     2930.70    111.38 o 
  -7   7   3      335.50      326.69     35.07 o 
  -6   7   3       16.36        0.00     29.43 o 
  -5   7   3     4721.88     4713.23     99.14 o 
  -4   7   3     1011.74      958.48     31.19 o 
  -3   7   3     1837.91     1714.32     29.70 o 
  -2   7   3    12392.14    12272.15    103.41 o 
  -1   7   3     2594.48     2799.64     60.43 o 
   0   7   3     2078.55     2347.89     44.73 o 
   1   7   3      816.35      818.62     33.95 o 
   2   7   3     4310.98     4414.54     85.47 o 
   3   7   3     6917.80     6814.54     95.18 o 
   4   7   3      629.89      662.74     24.59 o 
   5   7   3     4960.34     4427.57    209.12 o 
   6   7   3      521.39      433.31     78.48 o 
   7   7   3       77.15       95.75     15.30 o 
   8   7   3     2731.51     2849.31    126.85 o 
   9   7   3      443.77      433.49     52.97 o 
  10   7   3     2531.61     2493.29    128.29 o 
  11   7   3        2.84       39.50     25.94 o 
  12   7   3       28.96        0.00     24.31 o 
 -13   8   3       18.07       59.32     38.78 o 
 -12   8   3      122.97      160.41     33.25 o 
 -11   8   3      614.79      580.23     79.30 o 
 -10   8   3        0.09        1.69     22.14 o 
  -9   8   3     2137.49     2175.07    103.45 o 
  -8   8   3     1552.42     1404.87    119.35 o 
  -7   8   3     2728.67     2852.81    158.74 o 
  -6   8   3     3175.32     3270.70    161.63 o 
  -5   8   3      593.10      519.18     24.81 o 
  -4   8   3     9559.04     9076.10    125.07 o 
  -3   8   3    13839.17    13605.28    329.69 o 
  -2   8   3     3574.45     3610.02     68.35 o 
  -1   8   3    11651.25    11811.89    156.23 o 
   0   8   3      828.08      799.08     30.73 o 
   1   8   3     2361.35     2384.47     56.23 o 
   2   8   3     8990.37     8610.83     93.70 o 
   3   8   3      951.99      912.76     36.14 o 
   4   8   3     8903.26     8954.83    128.73 o 
   5   8   3     1046.23      922.31     89.26 o 
   6   8   3      158.00      191.85     15.51 o 
   7   8   3     5548.90     5564.52    174.65 o 
   8   8   3      580.73      658.89     93.43 o 
   9   8   3     2020.75     2123.52    118.11 o 
  10   8   3     1187.69     1383.99     98.94 o 
  11   8   3      235.00      198.95     42.21 o 
  12   8   3      148.72      158.89     38.94 o 
 -13   9   3      142.82      116.53     45.09 o 
 -12   9   3        0.97        0.00     19.46 o 
 -11   9   3       54.40       44.90     19.55 o 
 -10   9   3      117.65      203.23     53.84 o 
  -9   9   3       11.69        3.78     22.00 o 
  -8   9   3     1886.81     1886.24    139.46 o 
  -7   9   3     1859.03     2082.61    141.78 o 
  -6   9   3     1218.93     1253.96     78.57 o 
  -5   9   3     1046.37      960.02     36.37 o 
  -4   9   3      388.08      369.85     24.36 o 
  -3   9   3     1063.73     1043.06     30.08 o 
  -2   9   3     1765.98     1605.38     50.65 o 
  -1   9   3        3.92       34.71     11.80 o 
   0   9   3     4710.80     4843.71    108.00 o 
   1   9   3     2186.92     2371.56     76.21 o 
   2   9   3      222.25      221.36     16.58 o 
   3   9   3     4348.61     4216.58    183.03 o 
   4   9   3     1163.94     1239.80     72.09 o 
   5   9   3       43.32       45.80     29.74 o 
   6   9   3     1195.90     1177.26    107.90 o 
   7   9   3       13.39        0.00     24.74 o 
   8   9   3      633.44      797.28     70.71 o 
   9   9   3      454.06      488.68     57.75 o 
  10   9   3      175.87      153.52     33.78 o 
  11   9   3      292.17      396.65     59.83 o 
 -12  10   3       34.42       22.73     27.75 o 
 -11  10   3       10.19        0.06     25.98 o 
 -10  10   3       60.46       71.57     34.21 o 
  -9  10   3       11.86       19.98     24.51 o 
  -8  10   3       33.94       34.74     24.87 o 
  -7  10   3        1.19        0.00     28.88 o 
  -6  10   3      349.76      326.64     54.75 o 
  -5  10   3     1700.37     1449.94     68.03 o 
  -4  10   3      276.71      253.06     25.14 o 
  -3  10   3      800.85      728.44     29.13 o 
  -2  10   3     2583.22     2627.62     68.05 o 
  -1  10   3       38.07      157.50     38.10 o 
   0  10   3      526.35      554.95     33.36 o 
   1  10   3       38.05      173.77     29.30 o 
   2  10   3     2508.52     2527.44     61.21 o 
   3  10   3     1332.79     1181.49     69.19 o 
   4  10   3      693.21      710.10     56.10 o 
   5  10   3      171.08      139.20     37.52 o 
   6  10   3     1236.97     1288.72    117.27 o 
   7  10   3      169.76       89.28     29.58 o 
   8  10   3       84.37       35.02     28.80 o 
   9  10   3        0.94        0.00     22.58 o 
  10  10   3       11.56        2.20     21.20 o 
  11  10   3       49.38       73.02     31.32 o 
 -11  11   3      205.25      169.93     46.49 o 
 -10  11   3      176.05      118.56     45.76 o 
  -9  11   3     1356.80     1341.06    130.49 o 
  -8  11   3       46.18       30.76     19.97 o 
  -7  11   3       32.97       41.09     26.35 o 
  -6  11   3      279.21      269.85     48.94 o 
  -5  11   3      575.36      495.75     36.22 o 
  -4  11   3      762.78      717.87     43.10 o 
  -3  11   3      624.35      630.73     40.09 o 
  -2  11   3     1467.31     1363.52     52.48 o 
  -1  11   3      457.60      435.93     31.95 o 
   0  11   3      528.49      495.23     32.12 o 
   1  11   3       13.38       24.02      9.10 o 
   2  11   3      243.02      232.35     23.30 o 
   3  11   3       65.67       46.75     22.51 o 
   4  11   3      697.43      717.79     59.59 o 
   5  11   3     2350.05     2262.65    152.77 o 
   6  11   3       55.38       12.11     30.77 o 
   7  11   3      189.12      174.98     49.84 o 
   8  11   3      818.67      931.51    108.86 o 
   9  11   3        5.75       35.23     29.29 o 
  10  11   3      841.14      735.54    105.04 o 
 -10  12   3       15.69       33.93     32.09 o 
  -9  12   3      922.72      716.66     98.28 o 
  -8  12   3      660.25      639.24     89.68 o 
  -7  12   3      321.33      374.22     73.06 o 
  -6  12   3     3671.50     3872.17    146.69 o 
  -5  12   3       55.59       25.95     13.65 o 
  -4  12   3     2197.79     2388.16     82.16 o 
  -3  12   3      906.92      884.28     49.60 o 
  -2  12   3     1464.96     1474.82     63.32 o 
  -1  12   3     2601.36     2493.96     74.80 o 
   0  12   3       21.21        6.80      9.75 o 
   1  12   3     1075.81     1017.25     48.07 o 
   2  12   3     3131.80     3228.75    138.44 o 
   3  12   3       71.48       98.41     28.13 o 
   4  12   3     2362.03     2293.32    106.95 o 
   5  12   3      693.65      579.31     79.86 o 
   6  12   3      357.57      388.89     66.56 o 
   7  12   3      854.97      682.42     93.94 o 
   8  12   3        3.30       20.03     23.75 o 
   9  12   3      305.82      373.98     74.36 o 
  -9  13   3       78.49       58.39     36.89 o 
  -8  13   3      149.19      155.40     52.25 o 
  -7  13   3      780.77      875.16     74.78 o 
  -6  13   3      110.48      144.05     36.03 o 
  -5  13   3     1331.41     1277.24     84.46 o 
  -4  13   3      772.50      675.24     45.78 o 
  -3  13   3     1454.12     1500.47     67.38 o 
  -2  13   3     1104.58     1119.93     57.28 o 
  -1  13   3      268.74      242.95     28.02 o 
   0  13   3     3937.69     4124.79    129.21 o 
   1  13   3      351.96      329.87     37.72 o 
   2  13   3      260.05      302.73     38.59 o 
   3  13   3      463.20      472.92     49.22 o 
   4  13   3      521.27      516.82     53.69 o 
   5  13   3      801.22      909.13    102.22 o 
   6  13   3     1317.39     1351.99    130.45 o 
   7  13   3      392.64      257.41     62.20 o 
   8  13   3      483.27      522.10     88.52 o 
  -8  14   3        4.81        0.00     19.10 o 
  -7  14   3      110.21       22.26     18.46 o 
  -6  14   3      383.94      343.58     47.80 o 
  -5  14   3        3.98        0.00     19.39 o 
  -4  14   3      512.94      491.56     53.75 o 
  -3  14   3       49.41       44.57     15.55 o 
  -2  14   3        0.22        0.00     12.50 o 
  -1  14   3      360.93      382.31     45.68 o 
   0  14   3       49.20        6.82     18.67 o 
   1  14   3      128.55      127.45     25.40 o 
   2  14   3      492.67      487.96     67.11 o 
   3  14   3       36.29       43.72     30.24 o 
   4  14   3      438.33      439.84     52.70 o 
   5  14   3      325.09      319.29     64.85 o 
   6  14   3      519.64      380.62     72.12 o 
   7  14   3       68.08       78.41     44.55 o 
  -7  15   3       96.40      102.55     27.54 o 
  -6  15   3       84.24       33.69     31.96 o 
  -5  15   3       32.46       24.92     19.52 o 
  -4  15   3       18.17       22.96     20.38 o 
  -3  15   3       88.84       85.62     25.14 o 
  -2  15   3      309.82      314.27     44.98 o 
  -1  15   3       88.82       82.54     23.35 o 
   0  15   3       88.87       52.47     22.32 o 
   1  15   3       55.57       38.00     16.10 o 
   2  15   3       93.66      149.57     46.24 o 
   3  15   3       30.18       70.13     26.02 o 
   4  15   3      314.37      334.75     46.50 o 
   5  15   3        0.21        0.00     38.23 o 
  -4  16   3      354.57      422.82     82.47 o 
  -3  16   3      267.64      201.48     58.09 o 
  -2  16   3       16.51       14.46     15.16 o 
  -1  16   3      991.67     1011.75     79.80 o 
   0  16   3      327.74      338.45     47.15 o 
   1  16   3      489.97      496.07     57.17 o 
   2  16   3      272.76      294.81     45.05 o 
   3  16   3       46.17       93.38     44.21 o 
 -15   0   4      136.79      200.02     53.71 o 
 -14   0   4      468.82      579.12     77.83 o 
 -13   0   4      293.68      209.95     47.78 o 
 -12   0   4       48.65       24.08     22.68 o 
 -11   0   4     3705.22     3821.16    171.71 o 
 -10   0   4    10184.33     9825.86    260.40 o 
  -9   0   4     3568.73     3799.68    153.84 o 
  -8   0   4     7760.92     7532.38    203.20 o 
  -7   0   4     3604.99     3635.23    131.64 o 
  -6   0   4     5276.31     5487.18    150.99 o 
  -5   0   4      111.53      194.64     17.87 o 
  -4   0   4      892.25      909.97     39.85 o 
  -3   0   4    16480.07    15561.57    198.69 o 
  -2   0   4      312.88      334.71     19.88 o 
  -1   0   4      104.07      106.74      9.36 o 
   0   0   4    92671.48    91592.81    522.87 o 
   1   0   4      484.74      407.42     34.10 o 
   2   0   4      423.73      381.87     25.47 o 
   3   0   4    10928.54    11103.74    235.09 o 
   4   0   4    15598.97    15893.76    226.69 o 
   5   0   4       58.68       71.56     18.67 o 
   6   0   4        5.67        6.29     10.92 o 
   7   0   4     9882.29     9552.64    229.05 o 
   8   0   4      395.89      439.25     38.28 o 
   9   0   4      296.17      422.15     60.40 o 
  10   0   4      206.61      196.17     42.36 o 
  11   0   4      116.04       98.32     39.63 o 
  12   0   4      347.43      313.62     61.20 o 
  13   0   4       57.69       75.02     35.73 o 
 -15   1   4      231.80      220.80     51.59 o 
 -14   1   4      111.34       97.84     26.47 o 
 -13   1   4        0.43        2.51     13.62 o 
 -12   1   4     1389.92     1422.29     77.98 o 
 -11   1   4        1.90       18.57     15.78 o 
 -10   1   4     1140.58     1053.69     60.22 o 
  -9   1   4      179.60      180.74     24.84 o 
  -8   1   4     3566.44     3629.92     99.56 o 
  -7   1   4     6713.11     6656.08    125.62 o 
  -6   1   4     4280.88     4383.80     76.70 o 
  -5   1   4     9842.93     9857.92    115.33 o 
  -4   1   4    24381.38    25121.65    174.97 o 
  -3   1   4      578.87      564.53     14.18 o 
  -2   1   4    24375.80    24197.08    185.74 o 
  -1   1   4       95.85      163.03     10.75 o 
   0   1   4     7961.80     8039.65     87.01 o 
   1   1   4    19531.78    18444.86    174.20 o 
   2   1   4     1107.76     1114.89     33.56 o 
   3   1   4    20016.20    19572.12    157.57 o 
   4   1   4    14823.49    14909.08    208.16 o 
   5   1   4      742.12      725.79     32.58 o 
   6   1   4    12927.52    13500.97    180.68 o 
   7   1   4      214.20      246.18     43.50 o 
   8   1   4     1520.82     1544.35     59.39 o 
   9   1   4     2339.48     2354.54     97.93 o 
  10   1   4      175.86      207.95     59.46 o 
  11   1   4     1040.65     1051.55     73.49 o 
  12   1   4      954.96      936.53     72.62 o 
  13   1   4       74.25      106.08     29.44 o 
 -15   2   4        3.67       28.30     24.28 o 
 -14   2   4       23.67        0.00     35.41 o 
 -13   2   4      281.54      313.95     39.87 o 
 -12   2   4      508.26      514.30     46.65 o 
 -11   2   4      145.43      104.36     41.56 o 
 -10   2   4       82.79       66.99     27.08 o 
  -9   2   4      129.35      108.58     44.58 o 
  -8   2   4      516.30      538.92     39.17 o 
  -7   2   4     1857.80     1897.56     52.92 o 
  -6   2   4     9269.42     9497.07    106.21 o 
  -5   2   4     6627.59     6730.32     85.70 o 
  -4   2   4     8053.45     8597.93    119.62 o 
  -3   2   4     3071.05     3128.05     47.22 o 
  -2   2   4      198.30      290.12     28.79 o 
   0   2   4     5761.18     5970.88     80.73 o 
   2   2   4     5413.10     5743.91     77.49 o 
   3   2   4     1106.46     1111.76     35.32 o 
   4   2   4      869.44      868.94     32.56 o 
   5   2   4     4177.03     4072.21     75.40 o 
   6   2   4      102.74       68.71     11.10 o 
   7   2   4      443.90      424.32     29.18 o 
   8   2   4      460.22      506.60     32.55 o 
   9   2   4       64.72      102.24     24.10 o 
  10   2   4      491.47      448.36     48.30 o 
  11   2   4       57.94       52.35     20.73 o 
  12   2   4      562.63      593.21    130.96 o 
  13   2   4       24.43       70.60     42.47 o 
 -15   3   4      239.82      260.74     62.44 o 
 -14   3   4       62.39       25.36     24.31 o 
 -13   3   4      143.32       96.61     32.11 o 
 -12   3   4       16.47        7.41     25.17 o 
 -11   3   4      172.57      178.77     28.07 o 
 -10   3   4       54.92       58.34     17.40 o 
  -9   3   4     3272.55     3193.97     95.09 o 
  -8   3   4     9578.05     9007.62    150.60 o 
  -7   3   4        4.87        0.00      9.09 o 
  -6   3   4       48.47       73.22     10.23 o 
  -5   3   4      710.31      684.66     22.88 o 
  -4   3   4     5768.25     5740.10     50.91 o 
  -3   3   4     7396.71     7694.72    129.84 o 
  -2   3   4     6924.01     6584.71     95.09 o 
  -1   3   4      178.16      742.13    169.54 o 
   0   3   4     1221.55     1222.13     28.89 o 
   1   3   4    11169.93    12282.71    180.71 o 
   2   3   4     1082.97     1143.99     37.51 o 
   3   3   4    13284.50    13327.44    157.44 o 
   4   3   4      101.24      104.87     18.69 o 
   5   3   4      800.85      744.36     31.14 o 
   6   3   4     1506.10     1488.52     46.44 o 
   7   3   4      763.22      739.56     32.04 o 
   8   3   4      894.06      932.54     58.84 o 
   9   3   4      768.67      814.92     57.24 o 
  10   3   4     1675.51     1845.32     90.81 o 
  11   3   4       95.47       83.69     25.10 o 
  12   3   4      372.20      399.53     72.37 o 
  13   3   4       27.76       39.38     38.37 o 
 -15   4   4      342.51      317.45     69.09 o 
 -14   4   4       68.72       70.34     42.89 o 
 -13   4   4      137.00       56.05     20.86 o 
 -12   4   4       96.22       86.40     33.42 o 
 -11   4   4     1423.70     1305.45     73.01 o 
 -10   4   4     2080.13     2016.21     78.24 o 
  -9   4   4      150.82      155.40     21.94 o 
  -8   4   4     7729.19     7520.51    134.63 o 
  -7   4   4     3145.12     3123.07     51.23 o 
  -6   4   4     2116.02     2054.01     35.76 o 
  -5   4   4     9436.89     9275.24    179.46 o 
  -4   4   4     3224.47     3256.86     53.76 o 
  -3   4   4    18891.33    18670.64    109.06 o 
  -2   4   4       20.51       30.06      6.19 o 
  -1   4   4     6428.12     6503.72     76.42 o 
   0   4   4    12696.74    13270.98    147.87 o 
   1   4   4     1755.09     1700.48     45.77 o 
   2   4   4     6549.04     6473.37    142.42 o 
   3   4   4     1690.53     1725.24     54.90 o 
   4   4   4     4436.62     4362.40     88.09 o 
   5   4   4     3012.01     3192.57     69.99 o 
   6   4   4      116.43      111.85     10.89 o 
   7   4   4     5695.60     5897.53    156.12 o 
   8   4   4      508.41      435.03     39.70 o 
   9   4   4     1251.16     1246.10     69.75 o 
  10   4   4      788.91      742.70     57.75 o 
  11   4   4       34.95        0.00     23.77 o 
  12   4   4      333.72      301.71     65.37 o 
  13   4   4       30.60       48.85     38.48 o 
 -14   5   4       76.84       42.61     28.63 o 
 -13   5   4      319.17      312.58     66.95 o 
 -12   5   4      398.45      356.76     66.67 o 
 -11   5   4       37.43       68.00     26.71 o 
 -10   5   4      796.78      861.76     48.68 o 
  -9   5   4       84.13       83.08      9.90 o 
  -8   5   4       32.66      104.94     13.43 o 
  -7   5   4    13286.85    12748.09    132.18 o 
  -6   5   4       57.81       70.16      7.70 o 
  -5   5   4    17159.84    17587.40    118.09 o 
  -4   5   4    12108.76    11391.77    135.64 o 
  -3   5   4      665.84      768.02     39.58 o 
  -2   5   4    15826.08    15893.68    275.37 o 
  -1   5   4     1613.76     1616.06     54.27 o 
   0   5   4    20066.72    21559.89    159.57 o 
   1   5   4     7191.78     6483.57    101.01 o 
   2   5   4       12.08       12.83      9.21 o 
   3   5   4     9137.48     8514.90    101.11 o 
   4   5   4    17330.39    17538.31    233.23 o 
   5   5   4     1011.65      948.37     34.42 o 
   6   5   4     8634.53     8795.51    105.78 o 
   7   5   4     1947.95     1932.11     56.22 o 
   8   5   4     2267.88     2120.89     74.50 o 
   9   5   4     2314.66     2267.63    105.05 o 
  10   5   4        1.68       25.57     22.11 o 
  11   5   4     2144.06     2307.92    126.58 o 
  12   5   4      170.49      238.10     86.70 o 
  13   5   4        1.62        2.73     18.81 o 
 -14   6   4       11.74        0.00     28.98 o 
 -13   6   4      864.64     1017.73    116.43 o 
 -12   6   4      222.98      222.54     38.27 o 
 -11   6   4     1314.28     1389.03     84.75 o 
 -10   6   4      152.06      148.87     27.29 o 
  -9   6   4      130.65      114.42     18.67 o 
  -8   6   4     4797.26     4768.14    171.16 o 
  -7   6   4        3.52        9.92      8.21 o 
  -6   6   4     1517.75     1287.57     64.51 o 
  -5   6   4     3078.62     2935.06     56.34 o 
  -4   6   4     2508.08     2367.02     32.38 o 
  -3   6   4     3118.67     3008.36     52.99 o 
  -2   6   4     1781.09     1638.32     46.63 o 
  -1   6   4    19699.53    19668.71    178.89 o 
   0   6   4     1089.82      999.93     32.73 o 
   1   6   4      116.36      100.49     10.57 o 
   2   6   4     3371.18     3450.64    111.21 o 
   3   6   4     1171.83     1205.73     36.17 o 
   4   6   4       83.02      112.31     11.41 o 
   5   6   4    11487.23    11631.97    266.93 o 
   6   6   4      561.09      566.98     33.93 o 
   7   6   4      414.35      430.43     48.13 o 
   8   6   4      132.75      163.81     31.63 o 
   9   6   4       36.85       75.24     26.48 o 
  10   6   4      620.28      597.57     65.55 o 
  11   6   4      113.77      185.45     41.55 o 
  12   6   4      663.75      707.40     89.79 o 
 -14   7   4       19.55        0.00     27.27 o 
 -13   7   4        5.67        0.00     28.33 o 
 -12   7   4      416.32      384.15     74.17 o 
 -11   7   4       33.49       64.31     24.39 o 
 -10   7   4     1418.83     1547.78     88.33 o 
  -9   7   4      188.28      275.14     38.54 o 
  -8   7   4        0.26       70.83     73.01 o 
  -7   7   4      895.03      915.89     85.85 o 
  -6   7   4       30.66       37.13     10.40 o 
  -5   7   4       76.03       49.59      8.79 o 
  -4   7   4      772.82      739.75     21.33 o 
  -3   7   4     1464.66     1563.36     50.48 o 
  -2   7   4     1180.60     1184.34     42.44 o 
  -1   7   4     4856.65     4961.08    107.37 o 
   0   7   4      272.89      262.77     17.74 o 
   1   7   4      890.76     1135.86     41.65 o 
   2   7   4       25.90       13.38      8.19 o 
   3   7   4      240.93      261.80     19.39 o 
   4   7   4      150.39      152.62     18.19 o 
   5   7   4     1258.33     1158.40     32.83 o 
   6   7   4     1618.56     1541.37     88.10 o 
   7   7   4        3.42       32.05     18.42 o 
   8   7   4      126.83      204.61     62.04 o 
   9   7   4      160.67      203.02     65.01 o 
  10   7   4       72.45      127.80     33.74 o 
  11   7   4      127.80      139.96     34.37 o 
  12   7   4        3.25        2.55     21.10 o 
 -13   8   4      188.50      173.63     52.04 o 
 -12   8   4       10.45        0.00     21.78 o 
 -11   8   4      368.02      294.21     42.60 o 
 -10   8   4     1166.63     1137.44     77.53 o 
  -9   8   4      783.15      741.28     90.97 o 
  -8   8   4     1823.46     1869.38    138.53 o 
  -7   8   4     1587.82     1517.04    113.90 o 
  -6   8   4        1.85        5.37     11.05 o 
  -5   8   4       13.10       14.76      5.68 o 
  -4   8   4        1.28        4.87      3.02 o 
  -3   8   4       28.20       54.94      8.89 o 
  -2   8   4     3649.76     3746.73     67.37 o 
  -1   8   4     1412.85     1571.96     45.54 o 
   0   8   4      114.89      121.90     13.56 o 
   1   8   4        7.00        0.39      5.49 o 
   2   8   4     1445.00     1507.01     45.17 o 
   3   8   4     1963.62     1916.69     70.20 o 
   4   8   4     1806.81     1748.29     46.67 o 
   5   8   4      233.64      205.34     17.54 o 
   6   8   4     1867.41     1808.47     99.23 o 
   7   8   4      995.88      888.79     90.75 o 
   8   8   4        2.05       20.72     20.07 o 
   9   8   4      113.15      103.53     39.97 o 
  10   8   4       18.74       55.37     28.80 o 
  11   8   4      155.84      103.08     43.35 o 
  12   8   4      106.33      158.57     58.01 o 
 -13   9   4       21.20        0.00     30.42 o 
 -12   9   4       85.55       23.29     28.47 o 
 -11   9   4       90.59        0.00     27.49 o 
 -10   9   4      521.36      494.13     76.27 o 
  -9   9   4      255.71      164.69     45.14 o 
  -8   9   4       65.45       83.31     40.06 o 
  -7   9   4    10228.51    10086.59    308.13 o 
  -6   9   4        8.65       35.68     14.54 o 
  -5   9   4     3223.46     3068.42     68.57 o 
  -4   9   4     2209.82     1921.84     49.64 o 
  -3   9   4      264.76      231.51     19.39 o 
  -2   9   4     3677.22     3796.89     70.41 o 
  -1   9   4     6945.12     7130.43    100.50 o 
   0   9   4     9431.38     9990.22    121.35 o 
   1   9   4     5261.64     5136.94     75.51 o 
   2   9   4      115.78      125.66     19.46 o 
   3   9   4     5765.05     5649.76    126.87 o 
   4   9   4    10702.07    11102.48    422.44 o 
   5   9   4      829.01      873.34     92.72 o 
   6   9   4     2147.10     2082.80    145.51 o 
   7   9   4       27.73       80.88     40.31 o 
   8   9   4      950.81      924.52     78.11 o 
   9   9   4      385.28      338.24     50.17 o 
  10   9   4       13.08       13.19     23.77 o 
  11   9   4     1389.62     1416.87    143.98 o 
 -12  10   4       36.70       35.19     34.58 o 
 -11  10   4      918.80     1048.88    120.46 o 
 -10  10   4      419.16      473.28     78.15 o 
  -9  10   4      140.48      179.10     46.55 o 
  -8  10   4     2410.41     2353.76    160.38 o 
  -7  10   4       32.79       29.90     23.72 o 
  -6  10   4     2332.97     2217.85     71.83 o 
  -5  10   4      567.93      540.61     34.99 o 
  -4  10   4       67.77       63.68     10.90 o 
  -3  10   4     2501.93     2410.85     71.23 o 
  -2  10   4     4216.23     4147.27     88.85 o 
  -1  10   4     4564.39     4444.70     95.11 o 
   0  10   4     3686.11     3822.58     89.35 o 
   1  10   4      262.02      263.04     24.46 o 
   2  10   4     3868.24     4186.37    219.89 o 
   3  10   4      135.25      150.63     27.29 o 
   4  10   4      338.06      388.28     32.35 o 
   5  10   4     2293.26     2386.69    153.97 o 
   6  10   4       80.47       68.72     39.42 o 
   7  10   4     1794.95     1673.85    139.73 o 
   8  10   4      532.74      506.63     81.65 o 
   9  10   4      551.89      647.30     94.10 o 
  10  10   4      463.12      541.25     92.74 o 
 -11  11   4        1.29        0.78     26.37 o 
 -10  11   4      400.47      328.72     67.02 o 
  -9  11   4      908.49     1188.84    124.08 o 
  -8  11   4      367.87      429.71     73.86 o 
  -7  11   4      213.15      261.20     57.21 o 
  -6  11   4      604.17      546.04     53.62 o 
  -5  11   4     1131.40     1149.54     54.23 o 
  -4  11   4      643.00      639.20     51.25 o 
  -3  11   4     1051.96     1055.69     63.85 o 
  -2  11   4     1688.02     1785.40     89.49 o 
  -1  11   4      431.21      389.60     29.68 o 
   0  11   4        2.06        1.75     10.87 o 
   1  11   4     2551.55     2537.24     75.84 o 
   2  11   4      124.19      103.29     26.14 o 
   3  11   4     2677.94     2711.74    111.82 o 
   4  11   4      428.50      510.13     51.98 o 
   5  11   4       15.34        0.00     25.42 o 
   6  11   4      582.34      709.42     91.58 o 
   7  11   4      319.02      298.76     64.61 o 
   8  11   4      261.09      317.27     66.66 o 
   9  11   4      980.56     1086.64    124.61 o 
  10  11   4       35.46        0.00     21.16 o 
 -10  12   4        0.49        0.00     39.27 o 
  -9  12   4      345.59      381.64     73.00 o 
  -8  12   4        5.52       44.22     29.72 o 
  -7  12   4     1072.64     1161.68     83.38 o 
  -6  12   4      202.02      217.63     37.51 o 
  -5  12   4      351.38      335.74     31.18 o 
  -4  12   4      197.55      194.66     31.61 o 
  -3  12   4     3006.66     2849.03    159.03 o 
  -2  12   4     1477.23     1510.45     64.61 o 
  -1  12   4       92.22       90.85     16.46 o 
   0  12   4       85.74       81.69     15.43 o 
   1  12   4        0.10       30.97     12.09 o 
   2  12   4     1927.89     1889.62     94.10 o 
   3  12   4      512.37      562.13     62.80 o 
   4  12   4      282.20      258.86     40.81 o 
   5  12   4       25.71       41.01     23.57 o 
   6  12   4     1292.37     1357.75    128.93 o 
   7  12   4      202.54      286.26     64.10 o 
   8  12   4      454.79      518.72     86.65 o 
   9  12   4       35.90       83.26     44.06 o 
 -10  13   4       12.17        0.00     19.73 o 
  -9  13   4        0.55        0.00     19.45 o 
  -8  13   4        5.64        2.38     17.28 o 
  -7  13   4      372.90      372.52     52.23 o 
  -6  13   4       96.69       57.46     20.71 o 
  -5  13   4      571.02      529.96     56.56 o 
  -4  13   4        0.94       20.89     14.01 o 
  -3  13   4       54.59       34.68     13.38 o 
  -2  13   4        1.99        0.00     12.63 o 
  -1  13   4       69.24      114.94     26.69 o 
   0  13   4      511.95      549.96     47.75 o 
   1  13   4     1346.98     1332.28     79.13 o 
   2  13   4       26.33       41.41     43.31 o 
   3  13   4      393.36      453.92     53.42 o 
   4  13   4      422.27      503.57     55.60 o 
   5  13   4       76.38      117.02     45.56 o 
   6  13   4      359.65      435.63     76.31 o 
   7  13   4        0.31        7.23     25.87 o 
   8  13   4       35.46       36.19     26.37 o 
  -8  14   4      354.75      293.06     60.75 o 
  -7  14   4      773.91      765.71     73.63 o 
  -6  14   4      566.97      550.96     77.93 o 
  -5  14   4      676.50      689.15     64.98 o 
  -4  14   4       38.97       16.05     18.77 o 
  -3  14   4     1357.86     1307.99     68.51 o 
  -2  14   4        6.95       15.94     16.23 o 
  -1  14   4       13.84       13.94     13.33 o 
   0  14   4      433.09      521.78     79.10 o 
   1  14   4        1.46        0.22     13.99 o 
   2  14   4       84.10       98.14     39.77 o 
   3  14   4      198.71      226.57     62.89 o 
   4  14   4      671.38      778.85     68.90 o 
   5  14   4       58.29       43.05     25.87 o 
   6  14   4        3.21        0.00     27.98 o 
   7  14   4      642.28      600.87     95.11 o 
  -7  15   4      282.95      287.27     48.09 o 
  -6  15   4      516.74      561.73     62.92 o 
  -5  15   4      535.44      592.68     66.18 o 
  -4  15   4     1312.01     1345.97    122.66 o 
  -3  15   4      104.70      104.68     43.04 o 
  -2  15   4     1130.41     1138.66     97.86 o 
  -1  15   4       59.58       73.27     23.38 o 
   0  15   4      172.57      157.73     37.81 o 
   1  15   4     1498.02     1631.45    145.63 o 
   2  15   4       48.45       45.60     26.92 o 
   3  15   4      772.47      846.29     72.66 o 
   4  15   4       94.14      158.57     36.21 o 
   5  15   4        2.49        0.00     30.64 o 
  -4  16   4      119.77      147.73     46.61 o 
  -3  16   4      851.82      998.07    121.23 o 
  -2  16   4       12.50       70.71     34.40 o 
  -1  16   4      119.38      189.18     36.24 o 
   0  16   4      467.49      490.05     89.65 o 
   1  16   4       42.93       75.86     38.93 o 
   2  16   4      821.21      890.31    114.14 o 
   3  16   4       24.02       77.26     35.60 o 
 -15   1   5      137.32      114.25     42.64 o 
 -14   1   5     1052.88     1163.52     77.65 o 
 -13   1   5       35.40       23.71     28.80 o 
 -12   1   5       29.34       57.47     19.61 o 
 -11   1   5      601.96      605.82     49.75 o 
 -10   1   5        2.79        0.00     27.35 o 
  -9   1   5     3495.52     3425.98    105.18 o 
  -8   1   5     2884.84     2972.96    198.79 o 
  -7   1   5     9889.41    10141.60    198.11 o 
  -6   1   5      633.82      653.33     20.88 o 
  -5   1   5       94.25       75.75      7.02 o 
  -4   1   5      504.84      446.07     18.16 o 
  -3   1   5     6181.46     5679.08     57.30 o 
  -2   1   5     5385.42     5472.91    115.11 o 
  -1   1   5     8348.80     8547.91     96.15 o 
   0   1   5      212.04      238.98     21.51 o 
   1   1   5    13996.08    14394.00    132.29 o 
   2   1   5     1625.01     1711.49     46.78 o 
   3   1   5     3560.21     3646.92     90.84 o 
   4   1   5     5360.42     5020.07     86.31 o 
   5   1   5      104.20       72.11     14.37 o 
   6   1   5       25.46       56.06     16.36 o 
   7   1   5     1238.92     1228.34     60.74 o 
   8   1   5      303.94      271.71     27.79 o 
   9   1   5      522.71      535.78     49.86 o 
  10   1   5      223.24      210.06     40.13 o 
  11   1   5     1215.35     1140.77     79.30 o 
  12   1   5      355.20      379.93     48.13 o 
  13   1   5       41.03       62.49     26.20 o 
 -15   2   5       47.48       11.42     25.79 o 
 -14   2   5       13.32        0.00     25.44 o 
 -13   2   5      798.30      705.23     57.30 o 
 -12   2   5      827.57      757.78     56.82 o 
 -11   2   5      542.18      516.80     47.84 o 
 -10   2   5      690.18      669.25     48.36 o 
  -9   2   5     1865.56     1977.75     58.91 o 
  -8   2   5     5380.57     5373.85     98.70 o 
  -7   2   5       43.99       58.85      7.08 o 
  -6   2   5    13087.69    13594.57    117.90 o 
  -5   2   5     9793.52     9729.34     94.67 o 
  -4   2   5     3252.41     3283.65     41.70 o 
  -3   2   5     2550.04     2403.74     39.94 o 
  -2   2   5    45785.42    44310.33    200.09 o 
  -1   2   5    18540.72    18311.25    128.53 o 
   0   2   5     1785.66     1589.50     45.21 o 
   1   2   5       10.55       31.82      9.34 o 
   2   2   5    10432.90    10868.08    144.55 o 
   3   2   5    18141.98    17470.01    282.20 o 
   4   2   5      702.04      612.88     32.36 o 
   5   2   5    36422.77    36980.20    845.30 o 
   6   2   5     1806.57     1808.89     69.59 o 
   7   2   5     2743.70     2658.38     88.25 o 
   8   2   5     6074.73     5915.26    116.74 o 
   9   2   5       91.47      186.02     31.03 o 
  10   2   5     3375.70     3461.58    127.36 o 
  11   2   5      143.32      223.11     36.09 o 
  12   2   5      228.03      242.31     40.11 o 
  13   2   5      412.89      464.61     83.41 o 
 -15   3   5       73.33      104.31     42.46 o 
 -14   3   5      372.84      431.21     74.57 o 
 -13   3   5       21.55       34.03     32.89 o 
 -12   3   5     1153.76     1174.48     69.45 o 
 -11   3   5      506.47      548.33     45.92 o 
 -10   3   5      972.72     1007.51     57.44 o 
  -9   3   5    15438.12    15287.55    210.56 o 
  -8   3   5     1256.47     1242.67     58.64 o 
  -7   3   5    10079.60    10188.97    123.37 o 
  -6   3   5    11230.62    11021.08    118.96 o 
  -5   3   5     2054.67     2269.98     41.17 o 
  -4   3   5     6077.76     5599.62     62.86 o 
  -3   3   5    13173.78    13050.66    155.34 o 
  -2   3   5     7886.55     7886.26    133.24 o 
  -1   3   5    23522.23    23364.08    201.91 o 
   0   3   5     2107.87     2140.23     46.75 o 
   1   3   5    27500.49    27632.82    320.69 o 
   2   3   5    21644.98    21326.44    632.94 o 
   3   3   5      394.70      442.91     31.05 o 
   4   3   5     9534.68     9704.19    210.28 o 
   5   3   5      994.52      982.27     38.99 o 
   6   3   5     2481.92     2459.50    103.84 o 
   7   3   5     1938.36     1971.55     74.18 o 
   8   3   5       59.99       55.77     13.88 o 
   9   3   5     1839.71     2049.87     93.06 o 
  10   3   5      394.31      386.14     58.27 o 
  11   3   5      474.56      368.84     55.19 o 
  12   3   5      139.81      122.74     45.43 o 
  13   3   5       43.43       68.36     38.25 o 
 -15   4   5       31.86       26.05     34.55 o 
 -14   4   5      160.58      131.64     44.41 o 
 -13   4   5      123.38       97.33     36.43 o 
 -12   4   5       91.72      103.06     36.73 o 
 -11   4   5       90.62       71.49     23.53 o 
 -10   4   5     1256.33     1367.16    146.86 o 
  -9   4   5      799.44      780.59     57.56 o 
  -8   4   5        7.68        0.00      8.57 o 
  -7   4   5     1134.39     1222.95     45.87 o 
  -6   4   5     1261.91     1330.96     30.78 o 
  -5   4   5     2218.12     2170.94     38.58 o 
  -4   4   5     2030.85     1993.89     42.57 o 
  -3   4   5    12069.24    11931.43    175.39 o 
  -2   4   5     2765.18     2839.76     52.60 o 
  -1   4   5      100.70      135.01     14.14 o 
   0   4   5    10338.37    10645.41    149.39 o 
   2   4   5     3042.83     2945.86     64.36 o 
   3   4   5     1772.70     1672.35     60.03 o 
   4   4   5       10.77        5.36     10.31 o 
   5   4   5      347.74      330.24     24.63 o 
   6   4   5     1691.28     1751.49     48.64 o 
   7   4   5     1336.84     1305.58     51.32 o 
   8   4   5     2125.03     2172.55     78.94 o 
   9   4   5        4.59       18.24     14.86 o 
  10   4   5        4.78        0.00     16.01 o 
  11   4   5      973.17     1005.40    113.75 o 
  12   4   5       11.25       38.46     28.80 o 
  13   4   5      229.81      325.13     75.98 o 
 -14   5   5      275.48      251.29     61.40 o 
 -13   5   5       30.20       15.72     26.60 o 
 -12   5   5       20.34        0.00     30.50 o 
 -11   5   5       17.97        0.00     38.43 o 
 -10   5   5      681.51      595.09     34.88 o 
  -9   5   5       53.22       42.14      8.37 o 
  -8   5   5     1616.77     1669.95     47.03 o 
  -7   5   5      111.86       92.83     13.26 o 
  -6   5   5        2.45       10.33      5.03 o 
  -5   5   5     4267.61     4204.17     61.78 o 
  -4   5   5      762.55      648.97     23.79 o 
  -3   5   5     1207.77     1295.91     33.17 o 
  -2   5   5     1957.10     2205.68     55.28 o 
  -1   5   5       57.18      189.92     25.90 o 
   0   5   5      282.69      239.77     18.24 o 
   1   5   5     6217.86     6779.43    110.43 o 
   2   5   5     2053.02     2374.01     59.17 o 
   3   5   5     3997.62     4005.80     76.09 o 
   4   5   5     1194.14     1239.16     70.31 o 
   5   5   5     1427.91     1405.13     49.83 o 
   6   5   5       23.29       31.10      9.43 o 
   7   5   5      441.61      503.58     29.29 o 
   8   5   5      528.50      518.99     36.96 o 
   9   5   5        1.01       12.30     14.72 o 
  10   5   5      153.78      110.77     30.20 o 
  11   5   5       50.74       48.87     29.27 o 
  12   5   5      127.46      137.26     71.26 o 
 -14   6   5       10.47        0.00     29.34 o 
 -13   6   5      110.41       13.81     23.88 o 
 -12   6   5      120.29       74.93     19.95 o 
 -11   6   5       25.06       36.68     19.30 o 
 -10   6   5      182.62      122.90     24.15 o 
  -9   6   5        5.15       98.72     49.06 o 
  -8   6   5       28.92       48.40     13.09 o 
  -7   6   5      102.58      104.82      9.37 o 
  -6   6   5      758.85      718.49     24.57 o 
  -5   6   5     4286.23     4184.94     99.83 o 
  -4   6   5      166.30      174.71     11.34 o 
  -3   6   5    10898.04    11312.06    192.01 o 
  -2   6   5      195.79      164.22     18.33 o 
  -1   6   5       74.75       24.39      9.88 o 
   0   6   5     2142.56     1990.56     55.04 o 
   1   6   5       10.82       10.63      9.65 o 
   2   6   5     4074.34     3827.67     82.37 o 
   3   6   5     3618.85     3552.92     72.94 o 
   4   6   5     2781.44     2698.65     58.25 o 
   5   6   5     7282.56     6985.80    129.52 o 
   6   6   5     1284.57     1284.59     42.94 o 
   7   6   5       97.54       94.15     13.51 o 
   8   6   5       73.26       29.56     16.63 o 
   9   6   5       46.27        0.00     21.04 o 
  10   6   5      690.61      713.27     72.66 o 
  11   6   5      130.14      149.52     38.42 o 
  12   6   5      133.91      161.36     39.61 o 
 -14   7   5      107.08      141.64     50.75 o 
 -13   7   5      525.81      472.84     79.59 o 
 -12   7   5      406.73      566.51     88.28 o 
 -11   7   5     1671.83     1636.59     92.34 o 
 -10   7   5      246.15      300.34     41.30 o 
  -9   7   5     4584.41     4478.00    137.30 o 
  -8   7   5      688.57      752.35     83.50 o 
  -7   7   5      311.28      287.10     21.56 o 
  -6   7   5    12111.07    11201.08    198.48 o 
  -5   7   5      759.77      674.25     24.69 o 
  -4   7   5    15358.09    15309.51    154.65 o 
  -3   7   5      539.93      495.01     34.47 o 
  -2   7   5     4466.52     4775.57    109.67 o 
  -1   7   5     9913.14    10012.90    159.25 o 
   0   7   5      519.63      492.47     30.63 o 
   1   7   5     3387.34     3285.49     64.94 o 
   2   7   5    15736.18    15123.58    273.94 o 
   3   7   5     3069.23     3153.36     97.71 o 
   4   7   5      305.62      287.15     17.78 o 
   5   7   5     1298.81     1263.41     36.83 o 
   6   7   5     2152.22     2031.63     60.44 o 
   7   7   5      397.98      432.96     51.22 o 
   8   7   5      374.56      346.90     46.95 o 
   9   7   5     1587.94     1699.08    107.20 o 
  10   7   5       83.13       47.75     24.22 o 
  11   7   5       72.73       68.48     36.08 o 
  12   7   5      550.09      597.32     74.13 o 
 -13   8   5       99.30       96.92     44.38 o 
 -12   8   5      318.53      363.90     69.36 o 
 -11   8   5      452.59      494.70     80.41 o 
 -10   8   5     3234.92     3376.08    128.56 o 
  -9   8   5      827.01      907.47     99.29 o 
  -8   8   5     1052.11      942.14     97.48 o 
  -7   8   5     1569.22     1529.20    123.35 o 
  -6   8   5     1980.70     1994.59     43.97 o 
  -5   8   5     5393.52     4763.94    145.66 o 
  -4   8   5      175.92      138.72     10.66 o 
  -3   8   5    10442.56    10853.10    145.03 o 
  -2   8   5      172.68      161.14     33.57 o 
  -1   8   5       25.51       16.47      9.67 o 
   0   8   5    12905.24    13358.10    164.61 o 
   1   8   5      606.79      634.93     36.29 o 
   2   8   5     6510.61     6434.97     99.15 o 
   3   8   5     4661.48     4555.76    111.06 o 
   4   8   5     1736.15     1729.04     46.77 o 
   5   8   5     3994.99     4121.29     94.34 o 
   6   8   5     5836.77     6192.60    183.71 o 
   7   8   5     1743.32     1605.22     98.65 o 
   8   8   5     3618.91     3920.57    159.37 o 
   9   8   5      236.72      257.41     46.95 o 
  10   8   5      791.06      792.96     78.01 o 
  11   8   5      258.49      285.65     49.35 o 
 -13   9   5       25.49       64.23     35.57 o 
 -12   9   5      125.08      228.82     61.53 o 
 -11   9   5      351.53      408.37     74.10 o 
 -10   9   5      444.22      366.65     66.97 o 
  -9   9   5      690.01      623.83     87.52 o 
  -8   9   5      322.88      303.76     60.54 o 
  -7   9   5      903.66      877.06     66.67 o 
  -6   9   5        8.39        0.00     13.08 o 
  -5   9   5       61.74       51.97      7.87 o 
  -4   9   5     2923.05     2898.98     56.08 o 
  -3   9   5        7.10       35.41     10.78 o 
  -2   9   5      492.73      474.75     26.86 o 
  -1   9   5     1692.86     1892.74     77.51 o 
   0   9   5      103.76       81.34     10.55 o 
   1   9   5     1741.58     1865.06     55.91 o 
   2   9   5     1017.53      960.24     39.47 o 
   3   9   5        6.63       55.53     21.25 o 
   4   9   5     1799.13     2005.79     75.43 o 
   5   9   5     2296.64     2271.81    148.71 o 
   6   9   5     1480.18     1351.63    120.52 o 
   7   9   5     1146.62     1303.25     92.19 o 
   8   9   5       54.91       56.42     27.73 o 
   9   9   5      189.35      143.42     35.29 o 
  10   9   5       68.89       86.84     27.17 o 
  11   9   5       24.46      110.71     53.00 o 
 -12  10   5       59.02       22.18     30.38 o 
 -11  10   5      423.70      363.11     72.77 o 
 -10  10   5      165.63      260.76     65.84 o 
  -9  10   5        2.24        4.73     24.65 o 
  -8  10   5      271.25      265.18     41.43 o 
  -7  10   5       10.80       12.22     17.04 o 
  -6  10   5       29.80       13.59      8.94 o 
  -5  10   5        3.50        0.00     18.90 o 
  -4  10   5      185.78      143.17     12.81 o 
  -3  10   5      615.40      550.61     28.20 o 
  -2  10   5     1674.58     1691.60     51.93 o 
  -1  10   5      880.73      899.07     39.34 o 
   0  10   5      431.13      479.64     29.29 o 
   1  10   5      428.59      487.46     30.06 o 
   2  10   5     2884.06     2933.27    112.16 o 
   3  10   5        4.18       25.50     19.86 o 
   4  10   5      434.85      434.64     65.36 o 
   5  10   5       59.67       67.85     25.27 o 
   6  10   5      110.30       49.18     27.85 o 
   7  10   5      324.84      293.96     59.58 o 
   8  10   5      182.08      186.90     58.03 o 
   9  10   5      207.66      196.10     56.98 o 
  10  10   5       32.47        6.19     18.70 o 
 -11  11   5      403.99      394.75     55.44 o 
 -10  11   5        5.84       34.81     27.69 o 
  -9  11   5     1534.47     1553.41    100.02 o 
  -8  11   5      271.64      220.27     40.44 o 
  -7  11   5       44.57       54.27     36.01 o 
  -6  11   5     2660.43     2809.34    184.39 o 
  -5  11   5       69.98       41.83     11.00 o 
  -4  11   5      782.30      712.90     42.68 o 
  -3  11   5       87.45      113.59     31.33 o 
  -2  11   5       16.74        9.98      8.85 o 
  -1  11   5      178.50      248.48     26.70 o 
   0  11   5     1966.65     2086.64     71.18 o 
   1  11   5        9.90       80.50     19.25 o 
   2  11   5     2488.28     2563.28    125.53 o 
   3  11   5        2.51        0.00     21.09 o 
   4  11   5      122.98      136.38     38.96 o 
   5  11   5      112.35       93.32     36.48 o 
   6  11   5      479.02      366.95     67.78 o 
   7  11   5       84.24      114.39     47.21 o 
   8  11   5      346.41      269.20     62.57 o 
   9  11   5      322.61      278.79     67.51 o 
 -11  12   5       45.76       73.09     27.98 o 
 -10  12   5      260.44      219.83     60.25 o 
  -9  12   5        7.44        1.73     26.54 o 
  -8  12   5     1046.12      967.14     79.12 o 
  -7  12   5      123.09       96.07     28.93 o 
  -6  12   5      413.76      410.49     51.02 o 
  -5  12   5      958.53      956.13     72.25 o 
  -4  12   5        0.66        6.30     12.57 o 
  -3  12   5     1198.18     1063.94     54.89 o 
  -2  12   5     1266.95     1430.16     81.15 o 
  -1  12   5      631.26      589.96     38.47 o 
   0  12   5     1691.16     1838.94     83.07 o 
   1  12   5      280.81      321.45     39.35 o 
   2  12   5     1592.76     1745.87     93.36 o 
   3  12   5     2655.59     2618.57    117.60 o 
   4  12   5        5.17       16.23     26.61 o 
   5  12   5     2230.97     2369.93    165.31 o 
   6  12   5      102.09       88.93     40.75 o 
   7  12   5      295.21      339.03     67.50 o 
   8  12   5      412.09      405.21     81.46 o 
 -10  13   5       11.44        0.00     20.80 o 
  -9  13   5       43.06       90.79     41.24 o 
  -8  13   5      467.76      457.72     57.95 o 
  -7  13   5      617.28      786.47     71.58 o 
  -6  13   5     1192.54     1173.28     92.91 o 
  -5  13   5      393.68      415.36     49.61 o 
  -4  13   5     2156.18     2135.47     81.25 o 
  -3  13   5      902.05      889.33     52.34 o 
  -2  13   5     1141.94     1162.82     75.30 o 
  -1  13   5     1975.04     1970.35    135.48 o 
   0  13   5       11.49        0.00     15.60 o 
   1  13   5     1167.17     1161.03     75.43 o 
   2  13   5      387.02      452.82     49.68 o 
   3  13   5      272.87      237.81     38.66 o 
   4  13   5     3319.55     3636.00    200.59 o 
   5  13   5      153.83       90.62     42.71 o 
   6  13   5      483.33      492.46     83.50 o 
   7  13   5      234.73      179.79     49.72 o 
  -8  14   5     1142.48     1035.89     87.49 o 
  -7  14   5      557.40      616.56     67.31 o 
  -6  14   5      154.72      162.60     35.91 o 
  -5  14   5      402.05      436.93     53.26 o 
  -4  14   5        3.67        6.27     15.92 o 
  -3  14   5       15.00       23.16     13.91 o 
  -2  14   5      562.58      629.72     46.05 o 
  -1  14   5      141.61      186.26     52.30 o 
   0  14   5      666.53      722.48     98.14 o 
   1  14   5      340.53      375.55     45.49 o 
   2  14   5      224.15      299.25     43.36 o 
   3  14   5      563.08      570.35     59.43 o 
   4  14   5       41.52        0.74     20.66 o 
   5  14   5      110.10       73.63     28.52 o 
   6  14   5        5.69       10.95     30.05 o 
  -7  15   5        2.52       34.58     23.15 o 
  -6  15   5       99.58      147.09     38.25 o 
  -5  15   5      519.35      451.05     54.40 o 
  -4  15   5        4.01       39.05     22.37 o 
  -3  15   5      237.65      291.11     75.17 o 
  -2  15   5       11.48        0.00     38.65 o 
  -1  15   5       35.36      101.80     26.53 o 
   0  15   5        1.75        0.00     35.67 o 
   1  15   5       26.61      220.85     63.30 o 
   2  15   5        0.03        0.00     26.21 o 
   3  15   5       56.88       49.99     23.58 o 
   4  15   5        0.62        0.00     27.73 o 
  -4  16   5       17.83        0.69     29.08 o 
  -3  16   5       55.46      113.01     46.83 o 
  -2  16   5      426.76      419.74     81.48 o 
  -1  16   5      398.40      310.10     45.95 o 
   0  16   5      101.47      121.36     31.73 o 
   1  16   5        1.46        0.00     37.65 o 
   2  16   5      232.80      123.42     55.12 o 
 -15   0   6      299.50      310.16     59.74 o 
 -14   0   6      231.73      234.63     51.03 o 
 -13   0   6      182.50      212.51     47.24 o 
 -12   0   6      155.67      217.14     43.71 o 
 -11   0   6       43.81      137.57     44.38 o 
 -10   0   6     6166.34     6353.04    129.50 o 
  -9   0   6     2181.35     2067.99     69.88 o 
  -8   0   6     1183.82     1276.40     52.55 o 
  -7   0   6    24085.89    24035.11    414.34 o 
  -6   0   6     1744.21     1714.58    245.94 o 
  -5   0   6    27246.90    26978.25    213.36 o 
  -4   0   6    59901.87    59089.97    251.75 o 
  -3   0   6      938.80      898.39     39.38 o 
  -2   0   6     3103.46     2933.82     54.57 o 
  -1   0   6    17913.57    16760.01    228.69 o 
   0   0   6    14931.57    15716.09    256.83 o 
   1   0   6    58214.20    56669.89    504.59 o 
   2   0   6      662.24      656.83     53.57 o 
   3   0   6    31089.24    31536.68    387.45 o 
   4   0   6    25347.40    25671.51    354.94 o 
   5   0   6      170.36      213.16     35.39 o 
   6   0   6     5032.95     4916.76    170.19 o 
   7   0   6      212.63      195.07     38.94 o 
   8   0   6     1330.95     1361.56     96.93 o 
   9   0   6      130.11      121.09     23.69 o 
  10   0   6      133.46       87.67     30.87 o 
  11   0   6     2112.25     2116.20    152.12 o 
  12   0   6        1.95        0.00     34.66 o 
  13   0   6        2.60        6.42     20.31 o 
 -15   1   6       11.94       20.58     23.10 o 
 -14   1   6       50.10       30.48     32.73 o 
 -13   1   6      289.13      307.05     40.28 o 
 -12   1   6      542.02      563.19     50.32 o 
 -11   1   6     1348.63     1429.00     75.67 o 
 -10   1   6     1733.24     1801.27     55.65 o 
  -9   1   6      493.10      571.42     26.26 o 
  -8   1   6     2230.85     2259.50     47.99 o 
  -7   1   6      216.15      226.44     14.90 o 
  -6   1   6     3852.82     3942.70     58.03 o 
  -5   1   6      133.27      207.82     12.59 o 
  -4   1   6     7434.02     7498.95     63.83 o 
  -3   1   6     2388.94     2396.48     29.90 o 
  -2   1   6       37.54       39.78      8.30 o 
  -1   1   6    18054.15    17498.65    126.11 o 
   0   1   6    16213.03    16993.47    194.34 o 
   1   1   6      203.74      239.96     17.10 o 
   2   1   6    13403.08    14400.63    214.04 o 
   3   1   6     4540.74     4532.51    130.65 o 
   4   1   6    10970.86    11387.92    167.98 o 
   5   1   6      752.41      721.06     44.05 o 
   6   1   6     2059.62     1907.28     75.41 o 
   7   1   6     4736.25     4722.85    122.00 o 
   8   1   6      401.92      430.53     39.07 o 
   9   1   6     2421.64     2528.68     82.64 o 
  10   1   6      828.56      939.08     69.31 o 
  11   1   6        5.48       25.53     32.26 o 
  12   1   6      494.20      639.61     62.77 o 
  13   1   6       18.11       45.52     21.94 o 
 -15   2   6       44.43       47.93     33.70 o 
 -14   2   6       11.93        0.00     35.28 o 
 -13   2   6       82.18       61.86     19.14 o 
 -12   2   6      442.09      455.30     45.14 o 
 -11   2   6        1.91        0.00     19.52 o 
 -10   2   6      859.76      870.89     34.96 o 
  -9   2   6     2734.92     2761.69     68.75 o 
  -8   2   6     3555.28     3541.15     53.66 o 
  -7   2   6      379.04      372.89     24.91 o 
  -6   2   6     1539.95     1613.97     42.63 o 
  -5   2   6     2348.86     2363.28     49.24 o 
  -4   2   6      664.94      581.51     17.05 o 
  -3   2   6      279.02      237.54     14.05 o 
  -2   2   6     1059.39      987.38     61.08 o 
  -1   2   6      480.85      436.37     21.38 o 
   0   2   6      362.08      374.36     18.13 o 
   1   2   6     1121.80     1198.86     51.56 o 
   2   2   6     2749.98     3095.08     68.46 o 
   3   2   6     3949.00     3847.96    120.01 o 
   4   2   6       48.53       24.65     10.58 o 
   5   2   6       49.05       27.67     13.86 o 
   6   2   6      497.25      530.05     39.41 o 
   7   2   6      140.89      128.96     42.55 o 
   8   2   6      128.65      160.28     28.50 o 
   9   2   6      886.60      926.07     67.43 o 
  10   2   6      680.80      742.99     62.93 o 
  11   2   6       43.90        1.59     21.93 o 
  12   2   6       57.06        9.20     15.73 o 
 -15   3   6        2.14       44.91     31.54 o 
 -14   3   6      112.68      250.22     57.92 o 
 -13   3   6      296.95      262.44     61.01 o 
 -12   3   6       12.20        4.81     15.32 o 
 -11   3   6     1321.26     1175.95     76.30 o 
 -10   3   6      247.28      255.52     31.15 o 
  -9   3   6       31.11       16.42     17.47 o 
  -8   3   6        9.63       18.23      9.73 o 
  -7   3   6     1473.78     1365.35     41.04 o 
  -6   3   6      647.52      684.57     25.43 o 
  -5   3   6     2788.54     2902.47     43.42 o 
  -4   3   6    10888.86    11113.56    165.91 o 
  -3   3   6       80.30      127.31     16.99 o 
  -2   3   6     2288.76     2331.48     66.46 o 
  -1   3   6     5364.18     6374.98    153.00 o 
   0   3   6        7.81       45.24     18.44 o 
   1   3   6     1983.95     3164.23     70.48 o 
   2   3   6     3344.77     3541.96     90.69 o 
   3   3   6     5653.84     5576.63    142.07 o 
   4   3   6       66.65       30.03      9.83 o 
   5   3   6     3628.22     3563.77     97.66 o 
   6   3   6     6264.13     6348.60    133.67 o 
   7   3   6     1125.67     1133.46     60.19 o 
   8   3   6       27.15       36.43     17.71 o 
   9   3   6        9.99        6.02     17.53 o 
  10   3   6       61.20       72.04     23.15 o 
  11   3   6       19.99        5.22     16.66 o 
  12   3   6      464.05      442.42     79.78 o 
 -15   4   6      243.03      277.54     67.66 o 
 -14   4   6      189.20      203.97     54.01 o 
 -13   4   6      358.08      339.41     65.19 o 
 -12   4   6     2110.89     2110.23    152.88 o 
 -11   4   6       18.68       60.62     18.82 o 
 -10   4   6     4494.11     4242.84    358.19 o 
  -9   4   6       59.26       58.25     15.30 o 
  -8   4   6     2529.72     2487.23     50.30 o 
  -7   4   6    14839.81    14782.77    118.10 o 
  -6   4   6      943.68      934.72     27.70 o 
  -5   4   6    16719.50    16150.50    152.03 o 
  -4   4   6     4800.56     4423.20     68.88 o 
  -3   4   6     2691.80     2762.25     63.78 o 
  -2   4   6     3092.47     2852.80     72.79 o 
  -1   4   6     6793.84     6915.32    124.18 o 
   0   4   6    16452.17    17577.40    201.23 o 
   1   4   6    20477.35    20782.95    223.67 o 
   2   4   6     2015.86     2176.82     59.87 o 
   3   4   6     7061.81     6991.10    151.52 o 
   4   4   6     6073.16     5721.19    120.89 o 
   5   4   6      216.18      220.26     28.73 o 
   6   4   6     3793.81     3821.74     91.88 o 
   7   4   6       21.76       20.72     11.48 o 
   8   4   6     1858.65     1795.81     66.07 o 
   9   4   6        6.71       54.88     31.32 o 
  10   4   6       80.22       52.09     24.59 o 
  11   4   6      465.21      467.67     81.19 o 
  12   4   6       11.88       21.20     30.82 o 
 -15   5   6      368.81      477.65     90.45 o 
 -14   5   6       84.71      165.92     54.14 o 
 -13   5   6      437.82      420.68     73.36 o 
 -12   5   6        2.59        0.00     29.09 o 
 -11   5   6     2218.70     2174.21    158.43 o 
 -10   5   6      723.34      656.49     37.23 o 
  -9   5   6     1043.97     1140.12     38.44 o 
  -8   5   6     4487.38     4313.55     78.88 o 
  -7   5   6      101.67      109.75     12.33 o 
  -6   5   6     2900.09     2904.30     57.14 o 
  -5   5   6      141.45      145.59     12.99 o 
  -4   5   6     3134.45     3018.60     55.73 o 
  -3   5   6     9773.43     8918.04     98.46 o 
  -2   5   6      444.05      426.40     32.54 o 
  -1   5   6     1840.01     1713.12     64.94 o 
   0   5   6     1729.85     1750.10     65.49 o 
   1   5   6       10.88      110.73     28.15 o 
   2   5   6     7559.09     7853.47    114.85 o 
   3   5   6     1032.57     1099.27     53.52 o 
   4   5   6    13960.88    13808.44    167.94 o 
   5   5   6      539.80      547.18     37.00 o 
   6   5   6     1525.27     1490.77     57.22 o 
   7   5   6     9351.95     9665.93    132.86 o 
   8   5   6      691.11      824.61     74.48 o 
   9   5   6     1622.41     1629.25    104.17 o 
  10   5   6      882.85     1038.35     86.70 o 
  11   5   6      160.58      127.05     34.24 o 
  12   5   6      453.59      466.67     67.84 o 
 -14   6   6        2.16        8.71     27.70 o 
 -13   6   6       92.59      228.61     55.47 o 
 -12   6   6      183.99      187.07     49.09 o 
 -11   6   6      157.95      162.63     35.18 o 
 -10   6   6      306.55      325.44     37.99 o 
  -9   6   6     2359.22     2337.49     94.41 o 
  -8   6   6     7555.78     7456.86    160.58 o 
  -7   6   6     1969.38     1977.67     45.77 o 
  -6   6   6      177.71      192.50     14.92 o 
  -5   6   6     4386.34     4191.64     76.60 o 
  -4   6   6     4388.65     4118.14     96.78 o 
  -3   6   6       54.58       50.31     12.58 o 
  -2   6   6    15308.17    15183.04    196.30 o 
  -1   6   6      616.31      620.73     40.00 o 
   0   6   6     2580.80     2754.90    148.42 o 
   1   6   6    11691.46    12007.45    289.14 o 
   2   6   6      461.44      506.65     33.64 o 
   3   6   6     9744.48     9635.66    118.84 o 
   4   6   6     3630.96     3370.03     94.86 o 
   5   6   6      314.23      357.16     28.49 o 
   6   6   6     1816.90     1859.34     67.37 o 
   7   6   6      213.82      208.03     31.87 o 
   8   6   6      201.65      243.51     42.57 o 
   9   6   6     2399.91     2531.42    132.10 o 
  10   6   6      744.27      669.79     72.17 o 
  11   6   6       98.93       80.23     26.09 o 
  12   6   6       65.86       63.57     30.41 o 
 -14   7   6      598.91      657.34    100.62 o 
 -13   7   6        2.57       22.68     28.02 o 
 -12   7   6      554.79      660.35     91.19 o 
 -11   7   6        4.82       59.00     41.27 o 
 -10   7   6      145.02      149.06     51.89 o 
  -9   7   6      101.85      138.82     20.33 o 
  -8   7   6      243.62      285.69     38.18 o 
  -7   7   6       85.05      123.57     28.43 o 
  -6   7   6     2458.61     2289.33     75.06 o 
  -5   7   6      642.31      580.08     24.87 o 
  -4   7   6     1932.47     1958.80     38.59 o 
  -3   7   6     4078.23     3903.88    102.30 o 
  -2   7   6      855.96      938.94     77.03 o 
  -1   7   6      416.73      487.12     93.94 o 
   0   7   6        1.95        0.00      9.44 o 
   1   7   6      326.49      366.19     38.95 o 
   2   7   6     3785.47     3855.52    121.74 o 
   3   7   6     1867.35     1770.58     56.44 o 
   4   7   6     3305.47     3283.84     84.72 o 
   5   7   6       12.54        7.92      8.46 o 
   6   7   6       74.57       52.66     11.33 o 
   7   7   6        1.25       23.90     20.65 o 
   8   7   6      136.95      199.43     40.94 o 
   9   7   6       95.06       74.36     39.25 o 
  10   7   6      180.43      255.01     45.63 o 
  11   7   6       89.38      100.66     32.63 o 
 -13   8   6       14.33        0.00     26.60 o 
 -12   8   6      179.64      151.03     47.20 o 
 -11   8   6       82.34       58.20     34.31 o 
 -10   8   6       95.68       57.89     24.13 o 
  -9   8   6      478.79      429.34     47.39 o 
  -8   8   6     2260.03     2038.07     99.93 o 
  -7   8   6      585.30      589.65     32.59 o 
  -6   8   6      530.79      474.39     29.77 o 
  -5   8   6     1691.60     1587.36     34.17 o 
  -4   8   6     2938.22     2956.41     65.07 o 
  -3   8   6      314.54      323.22     26.84 o 
  -2   8   6      914.33     1005.84     46.86 o 
  -1   8   6        1.04       27.87      9.74 o 
   0   8   6       99.44      121.47     17.51 o 
   1   8   6     1510.00     1749.77    206.43 o 
   2   8   6     1314.20     1397.76     76.42 o 
   3   8   6     1525.55     1540.23     71.63 o 
   4   8   6     1270.51     1238.84     51.83 o 
   5   8   6       46.20       27.51     11.22 o 
   6   8   6      137.91      154.26     26.69 o 
   7   8   6       11.66       15.09     20.22 o 
   8   8   6       14.02        0.00     19.65 o 
   9   8   6       20.24        3.72     19.51 o 
  10   8   6      300.22      281.12     66.54 o 
  11   8   6        4.24        0.00     24.96 o 
 -13   9   6        7.22       28.50     23.25 o 
 -12   9   6        2.07        3.52     21.35 o 
 -11   9   6      336.47      333.07     48.09 o 
 -10   9   6      776.25      697.26     65.58 o 
  -9   9   6      452.32      462.61     51.97 o 
  -8   9   6     1394.77     1437.56     86.77 o 
  -7   9   6      210.24      156.81     52.80 o 
  -6   9   6       63.97       45.16      8.18 o 
  -5   9   6       44.28       35.94      7.94 o 
  -4   9   6       16.94       19.96     17.32 o 
  -3   9   6     8417.36     8476.57    140.39 o 
  -2   9   6     2947.51     2987.21     84.16 o 
  -1   9   6     4392.90     4272.76    100.59 o 
   0   9   6      445.86      502.97     34.95 o 
   1   9   6     1697.93     1761.65     76.22 o 
   2   9   6     1382.43     1426.44     63.81 o 
   3   9   6       19.61       23.88     13.87 o 
   4   9   6     8880.17     8592.91    231.67 o 
   5   9   6      134.99      170.43     42.56 o 
   6   9   6      627.89      732.85     90.80 o 
   7   9   6     1819.93     1820.07    109.94 o 
   8   9   6        6.86       19.06     51.06 o 
   9   9   6      743.03      807.38    142.49 o 
  10   9   6      151.49      134.19     35.48 o 
 -12  10   6      513.62      507.19     61.10 o 
 -11  10   6       84.61      102.74     29.52 o 
 -10  10   6      672.54      756.04     69.77 o 
  -9  10   6      494.35      508.61     65.67 o 
  -8  10   6      484.82      667.08     63.49 o 
  -7  10   6     1519.35     1564.34     91.19 o 
  -6  10   6      256.55      232.16     48.44 o 
  -5  10   6     2973.22     2961.76    105.19 o 
  -4  10   6     4069.91     3879.75     73.34 o 
  -3  10   6      201.28      245.36     21.22 o 
  -2  10   6     8791.82     8957.01    136.34 o 
  -1  10   6      473.34      483.73     30.49 o 
   0  10   6     3328.73     3594.77     81.63 o 
   1  10   6     3667.71     3716.11     84.30 o 
   2  10   6      308.59      304.07     33.23 o 
   3  10   6     4408.84     4320.01    142.17 o 
   4  10   6      583.04      532.93     76.91 o 
   5  10   6     1642.09     1754.46    136.24 o 
   6  10   6     1342.85     1506.23    131.80 o 
   7  10   6        1.68       26.39     31.45 o 
   8  10   6      570.68      635.66     91.96 o 
   9  10   6      270.18      284.84     70.87 o 
  10  10   6       52.00        0.44     39.57 o 
 -11  11   6      408.91      388.44     52.62 o 
 -10  11   6      140.58      112.06     48.22 o 
  -9  11   6      702.09      724.30     68.59 o 
  -8  11   6      456.12      542.19     58.18 o 
  -7  11   6      265.59      410.09     59.22 o 
  -6  11   6     1498.77     1606.81     93.32 o 
  -5  11   6      830.28      748.64     44.56 o 
  -4  11   6      546.43      570.57     55.56 o 
  -3  11   6      360.53      356.65     24.63 o 
  -2  11   6      898.60      847.13     43.34 o 
  -1  11   6     2141.30     2092.29     63.26 o 
   0  11   6     1438.97     1419.92     53.43 o 
   1  11   6     1017.86      984.24     51.63 o 
   2  11   6     2297.33     2439.59    110.33 o 
   3  11   6        2.55        0.00     19.66 o 
   4  11   6        9.49        0.00     26.02 o 
   5  11   6     3401.52     3582.29    199.93 o 
   6  11   6        7.25        0.00     29.88 o 
   7  11   6      770.13      926.31    109.93 o 
   8  11   6       46.93       43.35     27.54 o 
   9  11   6      117.85      148.22     51.28 o 
 -11  12   6        0.46        0.00     49.71 o 
 -10  12   6      373.54      402.84     55.53 o 
  -9  12   6      133.74       99.39     29.52 o 
  -8  12   6      125.42       75.41     45.38 o 
  -7  12   6       63.59        2.82     18.58 o 
  -6  12   6      201.89      128.87     30.46 o 
  -5  12   6      434.84      455.10     50.50 o 
  -4  12   6      202.90      145.83     21.26 o 
  -3  12   6      871.73      826.96     64.59 o 
  -2  12   6       49.48       59.34     20.96 o 
  -1  12   6      277.11      258.50     26.36 o 
   0  12   6      479.65      466.73     36.60 o 
   1  12   6       29.46       73.86     31.60 o 
   2  12   6       11.54        0.00     14.66 o 
   3  12   6      147.05      192.17     37.97 o 
   4  12   6      147.60      212.61     51.80 o 
   5  12   6      198.69      173.85     50.80 o 
   6  12   6      666.17      754.41     99.38 o 
   7  12   6       22.06        0.00     24.87 o 
   8  12   6       97.43       80.11     38.51 o 
  -9  13   6       29.94        4.33     16.54 o 
  -8  13   6        1.45        0.00     17.88 o 
  -7  13   6      164.73      105.97     29.60 o 
  -6  13   6      203.96      162.97     32.64 o 
  -5  13   6       18.12        0.00     27.23 o 
  -4  13   6       62.80       32.15     16.64 o 
  -3  13   6       88.39       90.98     20.06 o 
  -2  13   6       70.14       69.21     21.85 o 
  -1  13   6       12.61       36.73     24.23 o 
   0  13   6       62.49       63.21     21.84 o 
   1  13   6        1.58       14.49     20.71 o 
   2  13   6       24.80       43.44     48.97 o 
   3  13   6       91.32      112.27     27.65 o 
   4  13   6      566.50      575.03     84.12 o 
   5  13   6      155.57      182.67     52.88 o 
   6  13   6      279.32      203.28     54.58 o 
   7  13   6       83.36       76.55     39.64 o 
  -8  14   6      160.44      294.69     83.29 o 
  -7  14   6     1228.99     1418.96     99.93 o 
  -6  14   6       17.77       17.72     29.80 o 
  -5  14   6      412.63      358.39     65.08 o 
  -4  14   6      553.10      492.59     55.05 o 
  -3  14   6        4.49        0.00     14.11 o 
  -2  14   6      910.77      873.78     68.85 o 
  -1  14   6      631.85      609.89     93.14 o 
   0  14   6      547.55      621.81     95.25 o 
   1  14   6      894.39      821.91     67.52 o 
   2  14   6       49.44       46.68     19.58 o 
   3  14   6      799.21      688.39     66.63 o 
   4  14   6      235.27      336.94     68.53 o 
   5  14   6      126.44      163.72     49.95 o 
   6  14   6      344.96      377.73     73.24 o 
  -6  15   6      810.23      865.78     78.68 o 
  -5  15   6       85.28       73.80     33.50 o 
  -4  15   6      498.93      496.93     62.20 o 
  -3  15   6      178.70      199.43     53.50 o 
  -2  15   6       27.74        0.00     17.44 o 
  -1  15   6     1157.15     1200.08    131.01 o 
   0  15   6      398.23      419.47     78.74 o 
   1  15   6      634.18      558.18     92.97 o 
   2  15   6      827.85      985.18    122.64 o 
   3  15   6        0.72        2.39     17.70 o 
   4  15   6       72.06       47.75     34.71 o 
  -3  16   6      112.25      123.09     43.70 o 
  -2  16   6      266.23      281.71     74.63 o 
  -1  16   6       82.60       54.68     19.68 o 
   0  16   6      144.21      165.35     56.59 o 
   1  16   6       58.54       79.75     48.53 o 
 -15   1   7       58.73        0.00     23.27 o 
 -14   1   7      415.21      415.09     48.20 o 
 -13   1   7      247.94      262.21     36.35 o 
 -12   1   7       58.01       56.71     22.09 o 
 -11   1   7      130.35      139.89     19.34 o 
 -10   1   7     1509.66     1776.91     56.47 o 
  -9   1   7     1334.84     1410.72     40.80 o 
  -8   1   7      608.78      592.64     25.51 o 
  -7   1   7      532.71      622.10     25.79 o 
  -6   1   7     2895.99     2759.70     52.70 o 
  -5   1   7     7511.48     7745.96    150.72 o 
  -4   1   7     4626.70     4940.02     81.80 o 
  -3   1   7    21043.16    20167.12    187.42 o 
  -2   1   7     6061.30     6336.03     92.94 o 
  -1   1   7     1777.26     1823.59     36.67 o 
   0   1   7    16576.16    17651.44    167.13 o 
   1   1   7      900.90      934.64     39.20 o 
   2   1   7    10182.25    10295.51    162.25 o 
   3   1   7     8343.25     7956.05    144.99 o 
   4   1   7     3816.65     3586.88     99.85 o 
   5   1   7     3442.03     3215.95     97.29 o 
   6   1   7     2365.88     2270.69     85.55 o 
   7   1   7      405.85      400.59     38.38 o 
   8   1   7     1322.98     1333.72    101.51 o 
   9   1   7       90.33      106.00     35.58 o 
  10   1   7       85.16       65.63     38.57 o 
  11   1   7      193.43      182.21     32.49 o 
  12   1   7        1.45       23.06     20.70 o 
 -15   2   7      397.70      393.55     74.02 o 
 -14   2   7      387.61      372.63     67.74 o 
 -13   2   7      103.92      108.38     27.08 o 
 -12   2   7     1401.34     1336.80     59.46 o 
 -11   2   7      283.92      347.92     39.62 o 
 -10   2   7      405.81      446.37     32.32 o 
  -9   2   7    11560.97    11273.16    150.64 o 
  -8   2   7      219.63      243.98     22.58 o 
  -7   2   7      401.80      453.95     32.10 o 
  -6   2   7     6878.87     6762.32    105.67 o 
  -5   2   7      266.86      292.50     15.57 o 
  -4   2   7     6490.03     6332.75     66.39 o 
  -3   2   7      124.25      172.93     13.10 o 
  -2   2   7    13274.33    12823.08    100.21 o 
  -1   2   7     4529.95     4380.57    100.85 o 
   0   2   7      151.71      243.01     20.78 o 
   1   2   7    12318.48    12242.25    176.37 o 
   2   2   7     7342.58     7021.37    134.78 o 
   3   2   7     6785.07     6510.52    131.81 o 
   4   2   7      125.30      107.15     18.84 o 
   5   2   7      779.07      814.53     50.45 o 
   6   2   7     4605.83     4345.87    117.86 o 
   7   2   7       27.91       35.77     19.85 o 
   8   2   7     2437.36     2253.04    117.78 o 
   9   2   7     2807.72     2951.66     92.88 o 
  10   2   7      134.32      100.38     24.57 o 
  11   2   7       15.09        0.00     25.06 o 
  12   2   7      630.74      766.46     68.27 o 
 -15   3   7        4.54       17.49     23.11 o 
 -14   3   7      163.15      305.53     62.63 o 
 -13   3   7      547.54      550.35     51.50 o 
 -12   3   7      605.95      549.63     38.50 o 
 -11   3   7     2008.80     2052.88     71.69 o 
 -10   3   7      669.47      726.21     41.90 o 
  -9   3   7     3896.59     3917.27     90.91 o 
  -8   3   7     3340.84     3411.55     82.05 o 
  -7   3   7     1150.93     1202.46     50.86 o 
  -6   3   7    13896.02    14373.00    137.88 o 
  -5   3   7    12302.26    12226.82     94.33 o 
  -4   3   7      756.04      713.55     29.15 o 
  -3   3   7    29700.53    29075.33    222.39 o 
  -2   3   7    12251.27    11935.60    174.08 o 
  -1   3   7    21635.36    22249.41    281.61 o 
   0   3   7     7040.99     6315.80    129.38 o 
   1   3   7      770.38      889.55     49.16 o 
   2   3   7    16911.53    17499.71    215.94 o 
   3   3   7     9483.79     9413.55    160.27 o 
   4   3   7      615.25      646.26     43.02 o 
   5   3   7    16892.88    16199.42    256.22 o 
   6   3   7     4595.26     4537.22    118.79 o 
   7   3   7     1074.63     1024.68     60.38 o 
   8   3   7     1394.18     1370.54     71.11 o 
   9   3   7      166.97      115.10     21.28 o 
  10   3   7      376.91      436.41     63.44 o 
  11   3   7      129.06      136.92     29.43 o 
  12   3   7       80.58       34.45     25.54 o 
 -15   4   7       19.03       40.25     23.90 o 
 -14   4   7      195.22      186.38     56.31 o 
 -13   4   7        0.40        0.00     20.93 o 
 -12   4   7      418.31      481.39     49.06 o 
 -11   4   7      510.37      458.22     34.48 o 
 -10   4   7      801.99      844.18     44.88 o 
  -9   4   7     1253.23     1210.59     43.82 o 
  -8   4   7      349.30      378.85     25.05 o 
  -7   4   7     1106.39     1049.11     31.91 o 
  -6   4   7      276.31      261.56     14.39 o 
  -5   4   7      288.24      272.84     14.49 o 
  -4   4   7     1683.60     1602.31     44.79 o 
  -3   4   7     1487.85     1407.37     60.13 o 
  -2   4   7     3190.47     3314.98    106.84 o 
  -1   4   7     8561.18     9169.35    241.59 o 
   0   4   7       69.38      116.54     28.46 o 
   1   4   7    10023.01    10901.78    274.52 o 
   2   4   7      515.70      477.95     36.83 o 
   3   4   7      359.01      340.69     39.21 o 
   4   4   7     7239.93     7174.54    206.90 o 
   5   4   7      294.19      257.23     25.73 o 
   6   4   7     2053.00     2072.90     71.84 o 
   7   4   7      933.77     1090.71     54.04 o 
   8   4   7     1385.54     1405.60     56.64 o 
   9   4   7      255.02      273.22     38.16 o 
  10   4   7      701.89      650.61     60.43 o 
  11   4   7      683.35      715.22     75.02 o 
  12   4   7        3.81       14.85     38.51 o 
 -15   5   7        0.88       76.22     46.88 o 
 -14   5   7       76.55       97.96     47.61 o 
 -13   5   7       64.16       41.85     45.16 o 
 -12   5   7        1.49        0.00     17.79 o 
 -11   5   7      857.24      828.96     49.76 o 
 -10   5   7      652.15      726.70     35.81 o 
  -9   5   7        1.71        9.57      6.09 o 
  -8   5   7       90.12      114.55     18.85 o 
  -7   5   7     1151.53     1108.03     32.14 o 
  -6   5   7     1896.14     1854.55     49.06 o 
  -5   5   7      614.56      624.80     28.51 o 
  -4   5   7        0.84       18.11      7.33 o 
  -3   5   7     3160.53     3003.92     89.88 o 
  -2   5   7     2908.75     3058.84    137.16 o 
  -1   5   7     2363.57     2489.37     81.48 o 
   0   5   7      704.10      661.70     62.22 o 
   1   5   7      667.57      648.02     63.24 o 
   2   5   7      868.81      895.20     51.93 o 
   3   5   7      385.59      445.10     38.85 o 
   4   5   7     2468.87     2337.61     72.44 o 
   5   5   7     1236.06     1238.11     55.04 o 
   6   5   7       26.22       52.91     13.76 o 
   7   5   7      139.88      194.27     24.83 o 
   8   5   7      155.80      152.02     29.65 o 
   9   5   7        0.32        2.75     20.70 o 
  10   5   7       16.36       21.43     25.62 o 
  11   5   7       48.50       68.26     27.72 o 
 -14   6   7      235.12      211.48     40.06 o 
 -13   6   7      108.98      124.50     30.20 o 
 -12   6   7       30.23        0.00     15.61 o 
 -11   6   7      531.28      513.61     52.45 o 
 -10   6   7      322.02      314.42     29.67 o 
  -9   6   7     1192.81     1308.66     44.94 o 
  -8   6   7     1688.83     1870.85     71.82 o 
  -7   6   7     1044.83     1032.77     42.01 o 
  -6   6   7     3335.63     3148.69     63.95 o 
  -5   6   7     1194.51     1178.98     39.02 o 
  -4   6   7      111.87      101.76      9.73 o 
  -3   6   7      151.79      154.49     37.89 o 
  -2   6   7       38.62       61.44     22.76 o 
  -1   6   7     5847.87     6334.12    134.91 o 
   0   6   7      639.48      711.26     54.29 o 
   1   6   7     2728.63     3284.52    109.14 o 
   2   6   7      570.10      579.43     44.06 o 
   3   6   7      448.56      451.14     39.35 o 
   4   6   7      383.48      384.54     36.40 o 
   5   6   7      119.45      103.48     27.02 o 
   6   6   7     3050.95     3016.22     85.94 o 
   7   6   7        3.93        0.00     14.82 o 
   8   6   7      986.68     1068.03     67.09 o 
   9   6   7      500.87      494.83     62.47 o 
  10   6   7       31.88        0.00     23.27 o 
  11   6   7      208.82      158.14     38.22 o 
 -14   7   7       61.93      135.36     36.05 o 
 -13   7   7     1165.83     1296.59     91.39 o 
 -12   7   7       16.85        0.00     19.99 o 
 -11   7   7     1596.56     1633.06    120.56 o 
 -10   7   7       13.47        6.51     30.12 o 
  -9   7   7      201.07      219.52     37.22 o 
  -8   7   7     3168.24     3162.62     80.44 o 
  -7   7   7      834.36      800.53     41.45 o 
  -6   7   7     8238.38     7928.77    104.72 o 
  -5   7   7     7168.69     7007.26    148.17 o 
  -4   7   7     1918.93     1946.06     43.26 o 
  -3   7   7     2961.09     2984.99     93.79 o 
  -2   7   7    16212.63    16194.91    221.15 o 
  -1   7   7     1578.67     1577.58     64.08 o 
   0   7   7    15148.42    15957.28    288.63 o 
   1   7   7      268.03      329.24     52.21 o 
   2   7   7     9987.95    10290.90    398.52 o 
   3   7   7     6560.15     6726.31    197.16 o 
   4   7   7      200.85      270.15     37.14 o 
   5   7   7     8767.92     9099.35    171.18 o 
   6   7   7       61.88       45.70     15.57 o 
   7   7   7     2095.32     2229.66     94.14 o 
   8   7   7      768.62      817.33    108.91 o 
   9   7   7       67.57      125.11     34.06 o 
  10   7   7      941.49      959.98     87.28 o 
  11   7   7      115.46      137.80     36.08 o 
 -13   8   7       50.99       41.79     59.17 o 
 -12   8   7     1033.79     1009.77     80.59 o 
 -11   8   7      120.39      126.11     27.31 o 
 -10   8   7      958.75      966.48     95.84 o 
  -9   8   7      167.76      200.22     32.93 o 
  -8   8   7      828.33      791.08     73.80 o 
  -7   8   7     5947.60     6309.81    114.70 o 
  -6   8   7     1610.68     1544.16     82.56 o 
  -5   8   7     1256.09     1178.79     49.78 o 
  -4   8   7     1867.14     1829.62     52.10 o 
  -3   8   7      243.45      212.48     22.70 o 
  -2   8   7     1126.23     1301.95     65.81 o 
  -1   8   7     6013.99     6082.88    120.33 o 
   0   8   7     1275.31     1405.40     58.99 o 
   1   8   7     5433.86     5507.00    151.25 o 
   2   8   7      101.49       86.53     28.47 o 
   3   8   7     1189.80     1135.47     63.37 o 
   4   8   7     3859.49     4038.52    115.49 o 
   5   8   7      162.07      166.78     25.30 o 
   6   8   7     2167.41     2267.71     93.91 o 
   7   8   7       20.47       17.74     38.93 o 
   8   8   7      286.71      242.92     43.14 o 
   9   8   7       76.19       87.99     46.57 o 
  10   8   7      338.33      380.01     58.35 o 
 -13   9   7      139.18      125.35     32.34 o 
 -12   9   7       33.87       20.69     26.15 o 
 -11   9   7      278.85      326.22     48.21 o 
 -10   9   7      159.33      251.41     41.26 o 
  -9   9   7      319.69      380.35     49.60 o 
  -8   9   7      373.43      449.32     67.87 o 
  -7   9   7      523.30      540.82     52.97 o 
  -6   9   7      791.23      763.05     43.41 o 
  -5   9   7      951.98      899.37     46.79 o 
  -4   9   7      687.87      744.85     35.82 o 
  -3   9   7     2550.10     2593.44     81.40 o 
  -2   9   7        3.24       16.73     15.31 o 
  -1   9   7      444.82      513.33     37.01 o 
   0   9   7     2651.17     2805.11     85.62 o 
   1   9   7       11.19        8.19     13.73 o 
   2   9   7      381.06      466.26     66.99 o 
   3   9   7     2418.02     2489.29     81.67 o 
   4   9   7       82.46       79.20     23.80 o 
   5   9   7      367.88      315.12     43.35 o 
   6   9   7       46.46       67.23     37.17 o 
   7   9   7       82.72      113.81     33.08 o 
   8   9   7      225.86      270.04     47.74 o 
   9   9   7      358.16      387.61     58.15 o 
  10   9   7      362.09      472.34    166.84 o 
 -12  10   7        8.75        0.00     23.47 o 
 -11  10   7       43.26       13.98     21.51 o 
 -10  10   7       56.31       48.98     21.07 o 
  -9  10   7       78.21       75.97     25.07 o 
  -8  10   7     1216.82     1112.30     81.98 o 
  -7  10   7      134.03      110.52     27.54 o 
  -6  10   7      336.20      383.03     68.83 o 
  -5  10   7       28.21       20.98      7.90 o 
  -4  10   7     2083.90     1962.21     73.24 o 
  -3  10   7       38.60       65.16     18.16 o 
  -2  10   7      954.16      899.44     87.18 o 
  -1  10   7      184.40      464.03     61.95 o 
   0  10   7        0.79        7.26     11.28 o 
   1  10   7      431.98      729.87     49.72 o 
   2  10   7     1457.15     1476.97     69.53 o 
   3  10   7     1467.57     1592.37     68.51 o 
   4  10   7      201.24      212.13     37.38 o 
   5  10   7      658.78      723.28     89.51 o 
   6  10   7       13.66       77.41     43.49 o 
   7  10   7      442.90      367.08     71.02 o 
   8  10   7      582.69      387.68     74.10 o 
   9  10   7      429.57      585.01     94.67 o 
 -11  11   7      212.78      208.76     39.88 o 
 -10  11   7       15.51        0.00     18.28 o 
  -9  11   7       57.74       27.49     21.78 o 
  -8  11   7      707.08      670.64     63.94 o 
  -7  11   7        2.35       38.98     25.59 o 
  -6  11   7     1309.13     1326.52     85.38 o 
  -5  11   7     1732.43     1578.81     68.69 o 
  -4  11   7      523.37      518.11     38.46 o 
  -3  11   7      392.83      426.37     28.72 o 
  -2  11   7     2223.67     2211.16     66.08 o 
  -1  11   7      498.08      604.04     35.62 o 
   0  11   7     2223.37     2198.90     79.02 o 
   1  11   7        2.15        0.00     18.97 o 
   2  11   7     2468.93     2565.01    134.50 o 
   3  11   7      212.52      214.43     33.79 o 
   4  11   7       86.39      123.89     45.29 o 
   5  11   7     2630.89     2466.31    170.11 o 
   6  11   7       21.59      100.96     38.89 o 
   7  11   7      113.97      120.04     48.40 o 
   8  11   7       44.24       52.66     25.90 o 
 -10  12   7       99.05       98.37     29.82 o 
  -9  12   7      725.19      633.70     67.39 o 
  -8  12   7       86.40       47.47     24.39 o 
  -7  12   7      366.44      354.76     49.73 o 
  -6  12   7     1103.93     1091.08     80.46 o 
  -5  12   7       10.18       14.37     16.45 o 
  -4  12   7      812.49      843.09     67.74 o 
  -3  12   7      953.99      891.23     53.16 o 
  -2  12   7     1127.15     1179.57     61.10 o 
  -1  12   7     1358.52     1365.75     54.74 o 
   0  12   7       91.43       80.14     17.44 o 
   1  12   7     2027.41     1898.47     99.91 o 
   2  12   7      443.03      519.46     54.24 o 
   3  12   7     1153.37     1220.84    115.07 o 
   4  12   7      494.55      450.41     71.83 o 
   5  12   7       73.52        0.00     37.22 o 
   6  12   7      579.58      623.88     91.02 o 
   7  12   7      316.48      360.76     75.42 o 
  -9  13   7      263.98      396.34     56.11 o 
  -8  13   7      823.11      771.93     75.58 o 
  -7  13   7        6.30       34.88     19.97 o 
  -6  13   7      301.86      292.48     51.53 o 
  -5  13   7      375.31      385.20     49.70 o 
  -4  13   7       32.97       15.87     19.37 o 
  -3  13   7     2136.42     2138.77    108.30 o 
  -2  13   7       99.59       53.49     21.55 o 
  -1  13   7       88.92      116.23     26.05 o 
   0  13   7     2913.72     3116.43    126.52 o 
   1  13   7       90.11      101.37     25.65 o 
   2  13   7     1164.87     1293.42     87.18 o 
   3  13   7      460.06      484.92     75.71 o 
   4  13   7      454.72      427.44     74.37 o 
   5  13   7      149.78      245.43     58.88 o 
   6  13   7       83.73      131.04     50.34 o 
  -8  14   7      495.44      588.78     66.69 o 
  -7  14   7      387.70      353.30     51.56 o 
  -6  14   7        1.83        0.00     17.70 o 
  -5  14   7      229.05      236.52     39.64 o 
  -4  14   7     1105.98     1238.88     91.01 o 
  -3  14   7        0.37        0.00     20.06 o 
  -2  14   7      738.33      811.60    106.95 o 
  -1  14   7        9.02       71.46     37.17 o 
   0  14   7        1.76        0.00     36.99 o 
   1  14   7      479.38      537.11     57.23 o 
   2  14   7      540.78      663.65     93.62 o 
   3  14   7      737.75      808.60     98.51 o 
   4  14   7      224.87      286.87     66.53 o 
   5  14   7      257.04      238.40     60.19 o 
  -6  15   7        4.88        2.62     16.97 o 
  -5  15   7       50.68       67.25     24.55 o 
  -4  15   7       11.10       11.19     18.17 o 
  -3  15   7      142.66      100.05     44.20 o 
  -2  15   7        0.50        0.00     36.79 o 
  -1  15   7       20.02       60.08     50.08 o 
   0  15   7       20.34       21.95     29.24 o 
   1  15   7       32.69       20.13     35.57 o 
   2  15   7      103.46      124.76     50.71 o 
   3  15   7       18.30       30.64     19.45 o 
  -2  16   7       47.30       51.80     37.63 o 
  -1  16   7       23.53       13.41     32.82 o 
 -15   0   8       47.41        0.00     28.79 o 
 -14   0   8      251.81      272.19     56.42 o 
 -13   0   8       43.34       38.17     18.95 o 
 -12   0   8     1131.22     1174.79    103.63 o 
 -11   0   8     1065.64     1157.08     59.56 o 
 -10   0   8       22.78       48.21     13.95 o 
  -9   0   8     1259.16     1344.75     59.15 o 
  -8   0   8     2390.96     2348.34    141.81 o 
  -7   0   8     1518.65     1384.41     57.44 o 
  -6   0   8     8287.13     8260.27    139.20 o 
  -5   0   8     7950.95     7960.03    130.92 o 
  -4   0   8     7171.07     7230.03    154.01 o 
  -3   0   8    38204.05    37400.11    255.60 o 
  -2   0   8     2289.45     2027.14     96.09 o 
  -1   0   8    38326.09    36080.36    427.22 o 
   0   0   8      146.87       87.00     14.95 o 
   1   0   8    22641.56    22203.82    355.89 o 
   2   0   8     2841.09     2793.70    126.56 o 
   3   0   8      269.61      266.00     42.83 o 
   4   0   8    35091.38    33698.82    466.32 o 
   5   0   8     2415.17     2364.81    123.96 o 
   6   0   8     3468.53     3151.29    148.49 o 
   7   0   8    11400.93    11459.27    295.51 o 
   8   0   8      806.45      769.91     80.32 o 
   9   0   8      355.65      345.64     56.83 o 
  10   0   8     1322.73     1347.96     84.73 o 
  11   0   8      295.40      268.54     59.94 o 
  12   0   8      582.98      731.03     98.75 o 
 -15   1   8      338.54      189.38     55.00 o 
 -14   1   8      123.82       98.64     31.72 o 
 -13   1   8      761.94      752.12     60.79 o 
 -12   1   8     1551.59     1472.17     81.73 o 
 -11   1   8      143.88      151.70     27.06 o 
 -10   1   8     1198.96     1218.80     40.03 o 
  -9   1   8     1425.38     1533.12     46.09 o 
  -8   1   8     6852.56     6890.29     90.25 o 
  -7   1   8     6552.85     6306.94    106.59 o 
  -6   1   8      356.98      411.22     27.15 o 
  -5   1   8     1545.05     1216.45     32.74 o 
  -4   1   8     3423.47     3181.35     43.80 o 
  -3   1   8       13.29       38.65      9.89 o 
  -2   1   8    18110.31    18178.16    171.19 o 
  -1   1   8       71.55      103.12     11.36 o 
   0   1   8    16278.54    16870.10    189.95 o 
   1   1   8     6536.66     6511.26    110.27 o 
   2   1   8      910.69     1006.82     60.09 o 
   3   1   8     2244.82     2019.17     77.21 o 
   4   1   8      857.93      803.68     83.11 o 
   5   1   8     1670.40     1614.93     73.12 o 
   6   1   8      730.44      777.10     52.53 o 
   7   1   8     1015.85     1007.31     62.85 o 
   8   1   8      336.05      398.52     54.07 o 
   9   1   8      339.03      372.68     42.23 o 
  10   1   8      843.61      783.26     50.32 o 
  11   1   8      482.10      454.01     59.74 o 
  12   1   8        4.77       11.98     16.92 o 
 -15   2   8       57.30       65.70     39.19 o 
 -14   2   8        0.45        0.00     17.71 o 
 -13   2   8        0.59        1.13     14.74 o 
 -12   2   8       21.94        0.00     10.96 o 
 -11   2   8       42.28       56.17     14.14 o 
 -10   2   8      372.27      517.80     36.45 o 
  -9   2   8     1264.84     1312.39     53.62 o 
  -8   2   8        0.31        6.28     11.59 o 
  -7   2   8      140.92      143.10     17.24 o 
  -6   2   8     2965.42     3055.87     54.71 o 
  -5   2   8       46.94       44.09      8.20 o 
  -4   2   8     2839.45     2746.13     58.32 o 
  -3   2   8       47.46       68.34     18.14 o 
  -2   2   8     2506.84     2763.35     49.88 o 
  -1   2   8     5103.46     5774.42    132.60 o 
   0   2   8       35.64       28.13      9.11 o 
   1   2   8     3639.27     4203.54     90.30 o 
   2   2   8     2633.38     2498.85     71.95 o 
   3   2   8      384.87      375.05     30.45 o 
   4   2   8      169.47      135.95     20.06 o 
   5   2   8      670.64      665.87     61.61 o 
   6   2   8      153.17      152.69     23.70 o 
   7   2   8      408.74      400.25     39.71 o 
   8   2   8        0.53       23.31     35.47 o 
   9   2   8      130.39      169.16     30.00 o 
  10   2   8      232.88      195.17     35.14 o 
  11   2   8       70.76       35.52     28.68 o 
  12   2   8       91.51       97.35     44.54 o 
 -15   3   8      393.79      363.36     72.84 o 
 -14   3   8       84.71       63.82     37.71 o 
 -13   3   8        0.45        4.08     33.91 o 
 -12   3   8      102.06      172.51     25.97 o 
 -11   3   8      230.21      252.31     26.20 o 
 -10   3   8      310.19      336.24     29.93 o 
  -9   3   8     2565.14     2498.95     75.37 o 
  -8   3   8     3470.90     3251.16     87.84 o 
  -7   3   8     1232.59     1267.76     44.32 o 
  -6   3   8       98.71       91.54     11.12 o 
  -5   3   8     1356.59     1292.76     38.42 o 
  -4   3   8      605.14      567.38     32.82 o 
  -3   3   8     7523.44     7548.28    120.14 o 
  -2   3   8     4536.20     4649.68    118.29 o 
  -1   3   8     1416.22     1446.10     90.70 o 
   0   3   8     1735.30     1737.68     58.48 o 
   1   3   8       10.90       29.75     10.36 o 
   2   3   8        3.62        5.42     14.08 o 
   3   3   8     2822.00     2793.17     84.72 o 
   4   3   8      182.47      167.18     20.88 o 
   5   3   8      335.87      330.70     31.65 o 
   6   3   8      844.80      828.59     53.93 o 
   7   3   8      221.61      211.81     28.85 o 
   8   3   8      318.76      401.15     40.32 o 
   9   3   8      469.35      416.09     36.32 o 
  10   3   8      779.26      679.83     95.86 o 
  11   3   8        2.75        0.00     19.73 o 
 -15   4   8       83.41       95.38     46.40 o 
 -14   4   8      192.04      191.23     49.64 o 
 -13   4   8       55.94       35.18     19.43 o 
 -12   4   8      854.09      818.84     64.50 o 
 -11   4   8      424.87      486.55     36.43 o 
 -10   4   8       10.50       27.77     10.07 o 
  -9   4   8       83.50      170.60     19.32 o 
  -8   4   8     1023.23     1025.86     33.69 o 
  -7   4   8     1750.91     1721.18     42.96 o 
  -6   4   8     3243.39     3007.43     63.30 o 
  -5   4   8     1383.51     1285.43     51.45 o 
  -4   4   8     8364.04     7990.81    127.24 o 
  -3   4   8     9716.84     9848.93    169.90 o 
  -2   4   8     4699.05     4653.37    115.84 o 
  -1   4   8    25758.11    26032.66    390.57 o 
   0   4   8     4582.56     4871.54    173.09 o 
   1   4   8     4792.81     4985.59    104.76 o 
   2   4   8     1956.70     1854.36     75.64 o 
   3   4   8      384.93      385.11     30.90 o 
   4   4   8    14959.12    14109.76    498.26 o 
   5   4   8      304.69      342.10     31.19 o 
   6   4   8     2745.03     2734.64     86.43 o 
   7   4   8     1696.06     1608.76     68.22 o 
   8   4   8       20.19       24.16     11.60 o 
   9   4   8      480.37      584.18     50.35 o 
  10   4   8      957.42     1045.97    109.37 o 
  11   4   8      186.90       99.69     30.11 o 
 -15   5   8      965.03      970.16    122.80 o 
 -14   5   8       38.44       79.12     41.29 o 
 -13   5   8     1063.07     1093.87     78.68 o 
 -12   5   8      488.77      476.87     66.99 o 
 -11   5   8        3.10      105.85     32.48 o 
 -10   5   8     3983.07     3919.12     86.02 o 
  -9   5   8      605.84      753.24     41.95 o 
  -8   5   8     3187.88     3158.71     91.85 o 
  -7   5   8    10375.75    10113.96    152.43 o 
  -6   5   8       25.71       25.74      5.40 o 
  -5   5   8     4695.70     4549.41     98.61 o 
  -4   5   8    12892.65    12724.60    164.43 o 
  -3   5   8      742.37      646.67     44.80 o 
  -2   5   8     5361.94     5572.72    151.73 o 
  -1   5   8      958.51     1013.25     56.14 o 
   0   5   8     9578.82     9595.57    252.19 o 
   1   5   8    10062.84     9640.54    177.52 o 
   2   5   8     3099.72     3199.30     87.66 o 
   3   5   8     9308.66     9134.27    148.17 o 
   4   5   8      598.26      561.37     37.59 o 
   5   5   8      515.60      500.73     36.07 o 
   6   5   8     1693.28     1658.81     67.54 o 
   7   5   8       28.85        5.52     10.75 o 
   8   5   8     2091.52     2122.98     96.91 o 
   9   5   8        0.60       32.63     23.66 o 
  10   5   8      296.61      245.13     45.48 o 
  11   5   8      547.88      512.17     78.67 o 
 -14   6   8       38.29       42.00     39.23 o 
 -13   6   8       34.31       28.38     21.21 o 
 -12   6   8      233.37      268.61     39.65 o 
 -11   6   8     1487.44     1456.50     87.74 o 
 -10   6   8      171.12      239.39     37.30 o 
  -9   6   8     2151.70     2140.11     72.07 o 
  -8   6   8       74.17       53.57     21.39 o 
  -7   6   8      780.86      766.19     34.40 o 
  -6   6   8     2690.01     2486.97     60.70 o 
  -5   6   8      587.66      531.85     42.45 o 
  -4   6   8    10667.50    10307.15    195.99 o 
  -3   6   8      331.19      321.75     34.03 o 
  -2   6   8      414.64      395.06     35.75 o 
  -1   6   8     9254.34     9215.99    267.88 o 
   0   6   8     1530.26     1589.89     76.89 o 
   1   6   8      789.31      764.39     75.46 o 
   2   6   8    10448.28    10197.93    188.57 o 
   3   6   8     2438.76     2322.16     77.38 o 
   4   6   8     3190.48     3130.83     90.41 o 
   5   6   8     3088.99     3208.63     92.15 o 
   6   6   8      579.16      537.56     46.42 o 
   7   6   8     2174.83     2303.70    119.38 o 
   8   6   8      326.45      307.82     40.78 o 
   9   6   8     1127.35     1254.66     96.10 o 
  10   6   8      141.46      175.15     37.70 o 
  11   6   8       43.66       56.19     30.40 o 
 -14   7   8      155.50      197.09     38.07 o 
 -13   7   8        1.86       39.34     15.59 o 
 -12   7   8        5.70       10.99     17.99 o 
 -11   7   8       34.36        0.00     17.68 o 
 -10   7   8      734.74      734.73     63.58 o 
  -9   7   8       16.56       55.18     22.40 o 
  -8   7   8      171.62      240.48     36.87 o 
  -7   7   8      198.97      211.55     24.41 o 
  -6   7   8      550.33      514.31     28.03 o 
  -5   7   8      202.51      157.02     19.70 o 
  -4   7   8       94.18      122.21     12.33 o 
  -3   7   8     2930.59     2801.72     81.65 o 
  -2   7   8        7.90       99.67     24.64 o 
  -1   7   8      517.13      516.74     36.49 o 
   0   7   8     1006.30     1040.29     71.20 o 
   1   7   8     1067.47     1053.08     90.12 o 
   2   7   8     2286.18     2351.91    114.29 o 
   3   7   8       25.03       98.99     28.47 o 
   4   7   8      200.03      210.64     25.94 o 
   5   7   8       30.52       46.86     23.21 o 
   6   7   8      879.51     1027.53     79.66 o 
   7   7   8       31.43       24.77     18.94 o 
   8   7   8      679.16      768.69     60.38 o 
   9   7   8       72.21       60.87     73.59 o 
  10   7   8        1.97       26.59     31.15 o 
 -13   8   8       15.76        0.00     22.61 o 
 -12   8   8       28.83       18.88     17.39 o 
 -11   8   8      435.81      295.45     43.10 o 
 -10   8   8       70.00       71.12     25.68 o 
  -9   8   8       98.84      154.15     35.48 o 
  -8   8   8      132.21      134.92     28.98 o 
  -7   8   8       87.91       98.17     16.63 o 
  -6   8   8      765.76      714.50     31.81 o 
  -5   8   8       54.17       58.74     13.31 o 
  -4   8   8     3419.17     3218.42     68.78 o 
  -3   8   8       49.42       38.42     15.29 o 
  -2   8   8      200.19      209.98     35.17 o 
  -1   8   8      651.25      927.21     49.31 o 
   0   8   8       77.28       40.68     13.65 o 
   1   8   8      482.55      607.14     86.60 o 
   2   8   8      609.89      582.94     48.20 o 
   3   8   8     1505.85     1438.25     75.17 o 
   4   8   8      436.79      389.59     64.95 o 
   5   8   8      426.55      358.84     47.32 o 
   6   8   8     1928.01     1740.78     85.06 o 
   7   8   8      638.06      660.64     53.72 o 
   8   8   8       70.20      105.35     29.11 o 
   9   8   8      248.88      262.98     47.22 o 
  10   8   8       39.84       41.84     31.71 o 
 -13   9   8      113.64      116.22     32.78 o 
 -12   9   8      306.15      303.32     48.81 o 
 -11   9   8       34.56       42.93     28.00 o 
 -10   9   8     2083.07     1960.72    109.44 o 
  -9   9   8      257.47      248.24     40.55 o 
  -8   9   8      124.34       92.01     26.24 o 
  -7   9   8     2271.67     2116.11    120.88 o 
  -6   9   8     1256.76     1126.73     81.76 o 
  -5   9   8     2356.47     2452.39     80.47 o 
  -4   9   8     6607.75     6599.09    133.05 o 
  -3   9   8     2447.28     2390.58     79.86 o 
  -2   9   8      227.85      273.20     40.12 o 
  -1   9   8        4.38        0.00     12.59 o 
   0   9   8      556.64      603.03     41.43 o 
   1   9   8     1541.23     1657.74     90.16 o 
   2   9   8       32.96       66.63     32.40 o 
   3   9   8     3086.77     3096.14    232.57 o 
   4   9   8       30.15       25.74     12.84 o 
   5   9   8      424.31      360.67     45.38 o 
   6   9   8       13.53        2.18     30.53 o 
   7   9   8      279.45      280.91     49.47 o 
   8   9   8      547.78      509.30     64.74 o 
   9   9   8      365.18      337.02     55.33 o 
 -12  10   8       34.23       19.02     17.13 o 
 -11  10   8      539.64      547.35     61.55 o 
 -10  10   8        9.08       23.19     20.50 o 
  -9  10   8     1013.59     1110.30     83.17 o 
  -8  10   8      659.85      583.97     60.34 o 
  -7  10   8      686.85      718.13     97.37 o 
  -6  10   8     1155.31     1272.84     58.92 o 
  -5  10   8       84.49       73.28     17.58 o 
  -4  10   8     3395.76     3504.27     99.73 o 
  -3  10   8     3394.81     3283.81     97.06 o 
  -2  10   8      481.04      506.54     38.93 o 
  -1  10   8     6545.64     6443.26    137.16 o 
   0  10   8     1239.95     1363.93     64.42 o 
   1  10   8     3971.46     4025.90    144.09 o 
   2  10   8     5186.34     5472.13    234.75 o 
   3  10   8     1084.02     1054.63     59.85 o 
   4  10   8     1558.38     1628.55     94.60 o 
   5  10   8      385.40      335.35     58.24 o 
   6  10   8      547.23      460.55     78.33 o 
   7  10   8     1159.09     1335.91    135.89 o 
   8  10   8        0.06       14.00     24.60 o 
 -11  11   8      235.42      253.71     72.25 o 
 -10  11   8      197.89      197.61     38.00 o 
  -9  11   8      201.01      212.77     39.66 o 
  -8  11   8      538.45      630.40     63.72 o 
  -7  11   8      525.33      458.03     53.69 o 
  -6  11   8        1.35        0.00     16.38 o 
  -5  11   8     3001.10     2966.20    134.65 o 
  -4  11   8      175.58      114.51     19.63 o 
  -3  11   8      544.91      512.99     32.42 o 
  -2  11   8     2739.33     2771.94     78.22 o 
  -1  11   8        8.57        0.00     10.38 o 
   0  11   8     1691.45     1745.16     63.40 o 
   1  11   8      613.73      560.96     44.10 o 
   2  11   8      235.01      212.10     29.87 o 
   3  11   8     2379.19     2499.96    117.88 o 
   4  11   8      293.07      265.88     42.20 o 
   5  11   8     1253.33     1320.66    130.32 o 
   6  11   8      874.62      911.85    109.09 o 
   7  11   8        0.03       45.21     37.39 o 
   8  11   8      111.44      176.34     58.36 o 
 -10  12   8       89.62      102.33     39.35 o 
  -9  12   8       63.20       40.98     45.89 o 
  -8  12   8      236.47      299.80     74.25 o 
  -7  12   8      571.89      572.73     61.30 o 
  -6  12   8      243.98      234.70     40.52 o 
  -5  12   8       70.05       87.43     26.11 o 
  -4  12   8      119.93      118.57     21.62 o 
  -3  12   8      457.23      502.75     41.28 o 
  -2  12   8       76.64       85.37     14.68 o 
  -1  12   8       20.28       91.45     18.34 o 
   0  12   8        0.39        0.00     10.67 o 
   1  12   8       30.09       65.50     28.10 o 
   2  12   8        0.56       17.13     17.72 o 
   3  12   8     1312.31     1434.56    126.90 o 
   4  12   8      167.50      165.53     47.34 o 
   5  12   8        3.46        0.00     40.27 o 
   6  12   8      165.42      262.88     66.18 o 
   7  12   8        5.16        5.62     27.90 o 
  -9  13   8      197.79      171.65     37.67 o 
  -8  13   8        1.93        0.00     22.58 o 
  -7  13   8      595.24      514.86     60.94 o 
  -6  13   8      409.31      465.49    125.11 o 
  -5  13   8      149.93      133.83     33.69 o 
  -4  13   8      604.74      639.23     62.81 o 
  -3  13   8      103.37       75.70     20.35 o 
  -2  13   8      139.90      144.56     27.96 o 
  -1  13   8      368.60      331.53     42.84 o 
   0  13   8      254.45      243.96     39.14 o 
   1  13   8      153.20      233.15     42.08 o 
   2  13   8       82.60      111.44     52.44 o 
   3  13   8       22.87       24.75     30.96 o 
   4  13   8       10.99       19.80     25.85 o 
   5  13   8       10.80        6.47     24.09 o 
   6  13   8        5.04        0.00     29.76 o 
  -8  14   8       67.45      108.61     64.06 o 
  -7  14   8       65.94       40.76     28.44 o 
  -6  14   8      238.28      195.66     36.59 o 
  -5  14   8       20.83        0.00     21.57 o 
  -4  14   8      175.06      143.14     34.98 o 
  -3  14   8      692.82      706.49     66.28 o 
  -2  14   8      409.57      445.90     82.69 o 
  -1  14   8      791.06      765.65    107.31 o 
   0  14   8        1.64       39.17     35.70 o 
   1  14   8      741.86      710.10     66.42 o 
   2  14   8      128.17      213.34     46.65 o 
   3  14   8        1.83       13.43     23.61 o 
   4  14   8      859.28      917.90    111.22 o 
  -6  15   8        0.56        0.00     22.19 o 
  -5  15   8      622.88      593.38     64.88 o 
  -4  15   8       57.19       38.89     38.08 o 
  -3  15   8       65.13       91.45     48.35 o 
  -2  15   8     1393.27     1573.23    157.80 o 
  -1  15   8       32.53       58.04     35.41 o 
   0  15   8      490.18      630.06     99.50 o 
   1  15   8       65.33       50.29     33.63 o 
   2  15   8        0.57        0.00     30.13 o 
 -15   1   9       16.11       77.91     40.74 o 
 -14   1   9      103.75       89.23     46.26 o 
 -13   1   9        8.44       10.69     16.05 o 
 -12   1   9       16.77       67.92     22.07 o 
 -11   1   9      421.59      475.75     35.13 o 
 -10   1   9     1941.53     2026.27     58.99 o 
  -9   1   9      310.46      449.81     27.34 o 
  -8   1   9      146.58      192.67     25.68 o 
  -7   1   9     3168.39     3181.81     79.48 o 
  -6   1   9      992.41      891.62     33.51 o 
  -5   1   9     3586.43     3708.32     74.29 o 
  -4   1   9     1181.23     1263.44     34.91 o 
  -3   1   9     2595.56     2478.17     81.24 o 
  -2   1   9     8130.07     8487.58    141.33 o 
  -1   1   9     2572.39     2649.23     58.25 o 
   0   1   9     5883.69     6404.39    113.25 o 
   1   1   9    12083.54    11947.45    210.74 o 
   2   1   9      661.69      714.93     48.82 o 
   3   1   9      303.75      276.31     71.78 o 
   4   1   9     2952.54     2802.26     98.47 o 
   5   1   9      475.22      439.69     40.19 o 
   6   1   9     2448.44     2399.15     95.39 o 
   7   1   9     1186.00     1212.17     71.40 o 
   8   1   9     2948.51     3163.96    117.43 o 
   9   1   9      258.52      235.41     35.11 o 
  10   1   9       33.31       46.34     20.61 o 
  11   1   9      801.72      654.63    108.72 o 
 -15   2   9       62.04       95.97     39.27 o 
 -14   2   9      713.62      699.30     60.72 o 
 -13   2   9     1151.05     1077.42     73.42 o 
 -12   2   9      234.21      252.66     38.41 o 
 -11   2   9     4657.89     4529.03    108.06 o 
 -10   2   9      430.00      532.78     36.58 o 
  -9   2   9      754.99      796.40     42.59 o 
  -8   2   9     3242.74     3250.40     91.57 o 
  -7   2   9       46.46       84.86     16.14 o 
  -6   2   9     8081.14     7606.41     88.22 o 
  -5   2   9    32114.74    31886.10    335.53 o 
  -4   2   9     4523.50     4199.11     77.23 o 
  -3   2   9    11373.28    11113.16    145.52 o 
  -2   2   9     7221.86     7047.63    111.66 o 
  -1   2   9     6716.69     7242.71    154.10 o 
   0   2   9     4871.20     4733.17     99.48 o 
   1   2   9      140.49      172.59     22.34 o 
   2   2   9    13593.28    13305.52    258.02 o 
   3   2   9      591.14      585.89     37.41 o 
   4   2   9      135.16      114.10     20.02 o 
   5   2   9     8961.49     8520.15    197.33 o 
   6   2   9      913.86      897.88     58.81 o 
   7   2   9     1495.66     1484.83     78.41 o 
   8   2   9      332.96      381.60     41.83 o 
   9   2   9       64.27       68.66     20.38 o 
  10   2   9      476.14      487.81     55.64 o 
  11   2   9       59.14       46.62     22.45 o 
 -15   3   9       11.58        1.82     24.45 o 
 -14   3   9      107.28      127.63     47.64 o 
 -13   3   9       48.45       19.17     18.19 o 
 -12   3   9      495.70      587.37     41.58 o 
 -11   3   9      455.24      416.11     34.32 o 
 -10   3   9      480.85      533.86     36.80 o 
  -9   3   9      883.96     1064.90     75.55 o 
  -8   3   9        1.36       28.00     19.20 o 
  -7   3   9     2161.08     2104.47     58.85 o 
  -6   3   9     3435.69     3453.98     63.62 o 
  -5   3   9     2469.69     2463.71     58.41 o 
  -4   3   9     4305.71     4380.85     97.15 o 
  -3   3   9     1471.80     1498.35     58.24 o 
  -2   3   9    14129.58    13564.14    300.29 o 
  -1   3   9      951.53      863.13     53.46 o 
   0   3   9      400.80      300.00     26.14 o 
   1   3   9    10706.39    10282.52    153.22 o 
   2   3   9     1560.67     1678.21     63.45 o 
   3   3   9    10831.86    10306.16    188.47 o 
   4   3   9     1721.33     1747.90     89.62 o 
   5   3   9     8151.36     7883.96    170.10 o 
   6   3   9     2154.12     2163.60     79.72 o 
   7   3   9       13.31       21.02     13.87 o 
   8   3   9      692.31      782.70     58.41 o 
   9   3   9     1524.50     1652.85    134.76 o 
  10   3   9      132.34      119.49     29.79 o 
  11   3   9      546.99      466.51     81.45 o 
 -15   4   9      160.49      248.59     62.36 o 
 -14   4   9      630.08      644.70     93.30 o 
 -13   4   9      510.02      460.80     79.24 o 
 -12   4   9      284.68      240.27     27.17 o 
 -11   4   9      702.17      629.28     36.12 o 
 -10   4   9      842.16      868.15     40.96 o 
  -9   4   9      360.13      373.23     21.69 o 
  -8   4   9      607.41      653.94     44.69 o 
  -7   4   9      274.82      289.35     27.87 o 
  -6   4   9     2117.45     2098.13     54.86 o 
  -5   4   9     1248.66     1270.58     53.47 o 
  -4   4   9      405.07      444.55     32.37 o 
  -3   4   9    10351.99     9683.16    147.17 o 
  -2   4   9       59.09       63.93     17.95 o 
  -1   4   9     2986.19     3189.20    145.47 o 
   0   4   9     6002.16     6161.91    147.43 o 
   1   4   9       19.43       21.61      9.38 o 
   2   4   9     4309.03     4301.10    102.96 o 
   3   4   9     5579.07     5284.53    117.41 o 
   4   4   9     5153.36     5004.24    127.62 o 
   5   4   9      903.73      980.34     52.83 o 
   6   4   9      923.85      892.51     77.16 o 
   7   4   9       67.97      112.28     24.21 o 
   8   4   9      237.46      313.17     47.82 o 
   9   4   9        4.98       34.96     17.78 o 
  10   4   9      498.26      674.58     74.17 o 
  11   4   9       42.93       34.54     20.94 o 
 -14   5   9       10.89       58.19     38.52 o 
 -13   5   9       86.30       76.26     24.13 o 
 -12   5   9      206.74      233.78     36.34 o 
 -11   5   9      769.22      787.40     47.37 o 
 -10   5   9      931.70      851.48     48.63 o 
  -9   5   9       91.01      107.37     16.30 o 
  -8   5   9     1982.85     1973.65     71.47 o 
  -7   5   9     1055.66     1084.43     52.34 o 
  -6   5   9      165.69      128.39     14.51 o 
  -5   5   9      909.80      939.78     47.40 o 
  -4   5   9      618.56      624.12     42.13 o 
  -3   5   9     1038.63      996.20     48.60 o 
  -2   5   9      383.64      326.84     63.74 o 
  -1   5   9      453.34      861.08     85.74 o 
   0   5   9        1.22       31.41     19.83 o 
   2   5   9     1693.66     1631.89     65.18 o 
   3   5   9      495.81      573.95     54.10 o 
   4   5   9     1991.42     2041.76     74.82 o 
   5   5   9      151.52      170.32     27.68 o 
   6   5   9       72.12       69.51     16.90 o 
   7   5   9       41.63       55.95     16.00 o 
   8   5   9      987.54     1021.90     84.95 o 
   9   5   9       45.21       33.29     15.59 o 
  10   5   9       33.46        9.87     27.32 o 
  11   5   9       38.13       70.91     50.57 o 
 -14   6   9      453.48      418.15     81.57 o 
 -13   6   9      624.48      552.67     59.48 o 
 -12   6   9       12.53       25.94     19.67 o 
 -11   6   9      190.16      173.44     33.84 o 
 -10   6   9      497.10      674.18     60.61 o 
  -9   6   9      726.10      657.80     41.78 o 
  -8   6   9     1083.28     1168.58     55.83 o 
  -7   6   9      360.86      332.43     30.16 o 
  -6   6   9     3711.08     3544.08     94.06 o 
  -5   6   9     9126.97     9057.22    149.13 o 
  -4   6   9       53.67       71.50     15.27 o 
  -3   6   9     5622.91     5565.67    117.21 o 
  -2   6   9     3132.82     3055.19     87.23 o 
  -1   6   9        6.29       11.81     11.35 o 
   0   6   9     7652.50     8112.22    244.50 o 
   1   6   9      497.65      532.36     65.72 o 
   2   6   9     7573.85     7848.04    238.20 o 
   3   6   9     1915.89     1847.85     72.26 o 
   4   6   9     3255.01     3108.24     94.41 o 
   5   6   9      811.49      797.73     48.70 o 
   6   6   9       43.14       40.59     13.19 o 
   7   6   9       23.70       81.83     27.66 o 
   8   6   9       23.55       11.24     16.11 o 
   9   6   9       41.11       43.44     18.26 o 
  10   6   9       54.51       17.40     17.58 o 
 -14   7   9       99.07       60.10     21.33 o 
 -13   7   9       22.84        0.00     22.19 o 
 -12   7   9      160.80      179.92     35.19 o 
 -11   7   9        0.38       18.10     25.21 o 
 -10   7   9      152.21      256.53     38.64 o 
  -9   7   9     3490.09     3657.33    137.69 o 
  -8   7   9      118.57       90.14     17.89 o 
  -7   7   9     1138.01     1051.55     52.81 o 
  -6   7   9      284.51      299.27     29.20 o 
  -5   7   9        6.62        6.95     10.84 o 
  -4   7   9     3606.11     3353.11     65.27 o 
  -3   7   9        0.80       30.10     14.22 o 
  -2   7   9    16018.00    16168.54    205.30 o 
  -1   7   9     2390.30     2373.81     79.64 o 
   0   7   9     6277.23     6296.39    172.30 o 
   1   7   9     4507.10     4486.08    192.29 o 
   2   7   9      866.20      847.41     60.09 o 
   3   7   9     8959.13     8933.47    186.65 o 
   4   7   9       27.53       25.78     12.08 o 
   5   7   9      659.25      596.89     43.24 o 
   6   7   9     3416.42     3337.64    207.41 o 
   7   7   9       34.32       91.55     26.32 o 
   8   7   9      733.67      725.34     59.45 o 
   9   7   9     1928.33     2227.28    177.59 o 
  10   7   9      424.65      325.67     59.01 o 
 -13   8   9      163.44      177.94     42.24 o 
 -12   8   9      172.67      216.16     38.27 o 
 -11   8   9      139.18      208.23     38.27 o 
 -10   8   9     1243.84     1100.11     80.59 o 
  -9   8   9     1303.90     1424.31     89.40 o 
  -8   8   9     3519.58     3477.22    136.17 o 
  -7   8   9        0.23       22.46     16.35 o 
  -6   8   9     4758.71     4917.94    123.52 o 
  -5   8   9      580.02      525.47     37.44 o 
  -4   8   9      155.33      148.37     15.07 o 
  -3   8   9     8297.84     8399.01    151.42 o 
  -2   8   9      430.11      423.74     35.19 o 
  -1   8   9     1891.79     1713.12     95.97 o 
   0   8   9     4278.35     4097.28    172.19 o 
   1   8   9      716.83      651.83     78.06 o 
   2   8   9     1472.38     1603.00     83.16 o 
   3   8   9     1885.74     1984.95    120.10 o 
   4   8   9     1423.99     1441.73     77.64 o 
   5   8   9      821.56      758.33     69.97 o 
   6   8   9      945.20      931.03     64.08 o 
   7   8   9      390.65      519.54     50.46 o 
   8   8   9     1559.48     1438.72     84.77 o 
   9   8   9       76.44       99.35     84.04 o 
 -13   9   9       52.90       42.18     24.25 o 
 -12   9   9       53.25       84.21     31.53 o 
 -11   9   9       88.01       83.25     25.60 o 
 -10   9   9      559.84      508.06     56.87 o 
  -9   9   9      148.66       84.74     22.50 o 
  -8   9   9      103.73      119.12     26.75 o 
  -7   9   9     1714.85     1657.59     67.89 o 
  -6   9   9        4.17       21.46     13.37 o 
  -5   9   9     1730.01     1694.35     70.04 o 
  -4   9   9     3389.89     3472.42    130.32 o 
  -3   9   9       46.37       32.20     11.13 o 
  -2   9   9      954.97     1125.19     57.47 o 
  -1   9   9     1029.23     1015.55     56.47 o 
   0   9   9      402.62      419.70     47.01 o 
   1   9   9      715.64      809.43     89.80 o 
   2   9   9      123.23      120.77     28.21 o 
   3   9   9      248.53      328.70     40.64 o 
   4   9   9      484.67      610.71     83.44 o 
   5   9   9      217.30      186.94     52.97 o 
   6   9   9      664.17      611.52     62.83 o 
   7   9   9      642.26      672.90     58.34 o 
   8   9   9      153.99      127.45     35.28 o 
   9   9   9      246.88      266.84     49.77 o 
 -12  10   9        0.87        0.00     33.52 o 
 -11  10   9      140.98      202.01     39.22 o 
 -10  10   9      140.03      232.79     45.53 o 
  -9  10   9        0.47       18.78     18.55 o 
  -8  10   9       80.68       74.31     61.69 o 
  -7  10   9      138.66       58.61     21.78 o 
  -6  10   9      329.30      307.48     32.01 o 
  -5  10   9        2.31        0.00     14.37 o 
  -4  10   9     1643.83     1556.54     68.89 o 
  -3  10   9     1122.68     1233.84     63.09 o 
  -2  10   9      568.39      575.10     44.55 o 
  -1  10   9       47.02      158.59     41.70 o 
   0  10   9      137.54       96.56     25.13 o 
   1  10   9       21.48       13.93     69.10 o 
   2  10   9      607.52      622.17     61.19 o 
   3  10   9      335.77      354.94     42.88 o 
   4  10   9       15.54        0.00     20.90 o 
   5  10   9       60.71       82.23     24.14 o 
   6  10   9        5.62        0.00     36.93 o 
   7  10   9      397.17      410.45     82.80 o 
   8  10   9        0.27        0.00     32.15 o 
 -11  11   9       31.42        6.17     35.32 o 
 -10  11   9       61.07       94.71     35.95 o 
  -9  11   9      996.63     1002.93     83.25 o 
  -8  11   9        0.07       24.23     17.80 o 
  -7  11   9        2.06        4.20     17.36 o 
  -6  11   9      166.26      135.65     44.41 o 
  -5  11   9       99.03       67.47     15.19 o 
  -4  11   9      219.51      190.27     25.40 o 
  -3  11   9       53.29       76.44     19.56 o 
  -2  11   9     3954.79     4089.23    116.11 o 
  -1  11   9      120.90      196.98     28.27 o 
   0  11   9     1556.35     1642.94     96.56 o 
   1  11   9       17.96      103.14     94.78 o 
   2  11   9        0.36        0.00     20.98 o 
   3  11   9      611.11      734.82     94.19 o 
   4  11   9       29.71        0.00     24.19 o 
   5  11   9      461.52      381.19     50.33 o 
   6  11   9      467.42      511.57     88.92 o 
   7  11   9        2.30        0.00     26.85 o 
 -10  12   9      234.61      256.64     45.00 o 
  -9  12   9       62.51       42.06     23.03 o 
  -8  12   9     1436.01     1531.36    103.02 o 
  -7  12   9       69.25       67.23     29.37 o 
  -6  12   9     1172.93     1239.40     89.29 o 
  -5  12   9     2202.57     2264.64    117.16 o 
  -4  12   9       97.45      105.35     22.71 o 
  -3  12   9     2942.23     3096.46    103.92 o 
  -2  12   9      764.66      852.68     46.04 o 
  -1  12   9     1400.84     1428.58     60.31 o 
   0  12   9     1165.56     1267.82     68.06 o 
   1  12   9        1.38        0.00     13.58 o 
   2  12   9     1791.24     1872.04    103.41 o 
   3  12   9      560.29      607.47     61.61 o 
   4  12   9      418.95      371.55     70.88 o 
   5  12   9     1044.28      954.72    112.46 o 
   6  12   9        0.06        2.26     21.06 o 
  -9  13   9        4.60        0.00     27.64 o 
  -8  13   9        6.11        2.14     21.84 o 
  -7  13   9      505.51      486.30     59.50 o 
  -6  13   9      338.52      283.37     45.07 o 
  -5  13   9      759.53      705.87     68.12 o 
  -4  13   9      615.82      597.24     74.23 o 
  -3  13   9        0.11        0.00     15.49 o 
  -2  13   9      461.63      484.88     43.27 o 
  -1  13   9     1078.63     1130.54     65.88 o 
   0  13   9      182.62      172.63     29.22 o 
   1  13   9     2527.37     2589.71    130.92 o 
   2  13   9       85.16       26.85     21.78 o 
   3  13   9      340.79      300.67     60.90 o 
   4  13   9      655.80      655.69     92.46 o 
   5  13   9        1.92       37.28     26.58 o 
  -7  14   9       12.02        0.00     21.49 o 
  -6  14   9       36.76        0.00     20.28 o 
  -5  14   9       33.07        8.71     18.10 o 
  -4  14   9      490.48      484.30     56.08 o 
  -3  14   9       18.63       13.01     23.42 o 
  -2  14   9      121.85      137.18     52.75 o 
  -1  14   9      216.90      326.25     75.43 o 
   0  14   9      584.70      621.64    102.71 o 
   1  14   9      223.66      238.48     40.92 o 
   2  14   9      169.69      183.21     49.39 o 
   3  14   9       23.88       10.36     26.32 o 
  -5  15   9       46.20       17.99     25.97 o 
  -4  15   9       33.62        2.89     33.04 o 
  -3  15   9      107.71      113.40     48.43 o 
  -2  15   9      101.18      102.82     45.20 o 
  -1  15   9       84.27       70.98     47.01 o 
   0  15   9        0.17       17.49     27.80 o 
   1  15   9       13.86       24.47     28.63 o 
 -15   0  10      988.98      954.95    106.19 o 
 -14   0  10      574.97      501.48     74.74 o 
 -13   0  10      564.51      619.55     81.31 o 
 -12   0  10        8.80       70.43     35.46 o 
 -11   0  10       28.91      131.80     37.06 o 
 -10   0  10     4600.03     4751.18    134.95 o 
  -9   0  10      367.94      456.23     38.68 o 
  -8   0  10     5622.57     5503.50    129.89 o 
  -7   0  10     5844.96     5739.04    201.17 o 
  -6   0  10      114.99      141.37     33.98 o 
  -5   0  10     7086.13     7079.64    249.05 o 
  -4   0  10    14313.33    13666.11    377.49 o 
  -3   0  10    27131.25    26967.59    459.24 o 
  -2   0  10      166.50      166.60     39.73 o 
  -1   0  10     6289.10     5707.86    163.38 o 
   0   0  10    11065.72    11048.85    186.53 o 
   1   0  10     4218.66     4365.00    176.02 o 
   2   0  10     9301.36     8818.00    251.74 o 
   3   0  10     6976.08     6849.35    225.82 o 
   4   0  10     1367.25     1247.32     98.30 o 
   5   0  10      636.67      649.90     71.58 o 
   6   0  10      129.23       93.31     30.04 o 
   7   0  10      763.25      730.03     82.59 o 
   8   0  10     3288.66     3557.16    182.71 o 
   9   0  10      304.47      328.07     59.34 o 
  10   0  10     1097.36     1131.10    110.36 o 
  11   0  10      517.28      537.40     88.56 o 
 -15   1  10      374.61      368.11     47.89 o 
 -14   1  10      202.28      207.67     35.01 o 
 -13   1  10      282.63      197.89     34.68 o 
 -12   1  10     1534.74     1507.80     85.44 o 
 -11   1  10     1755.45     1797.75     68.02 o 
 -10   1  10        1.38      125.00     26.96 o 
  -9   1  10     2982.17     3023.25     84.11 o 
  -8   1  10       51.37      131.14     20.30 o 
  -7   1  10     1675.34     1650.00     59.63 o 
  -6   1  10     3281.01     3383.94     69.92 o 
  -5   1  10      112.14       96.18     10.41 o 
  -4   1  10    18320.75    17741.77    359.87 o 
  -3   1  10     7014.99     6613.94    135.67 o 
  -2   1  10     4162.62     4041.07     96.74 o 
  -1   1  10    18064.82    17680.39    168.38 o 
   0   1  10        3.32       16.20     10.99 o 
   1   1  10     1296.83     1220.59     59.88 o 
   2   1  10     7478.49     6940.00    157.84 o 
   3   1  10     3231.71     3051.09    106.00 o 
   4   1  10     5382.70     5247.82    142.20 o 
   5   1  10     1208.24     1217.28     69.75 o 
   6   1  10     1132.23     1070.51     67.59 o 
   7   1  10     2177.09     2104.62     97.04 o 
   8   1  10      268.14      234.42     36.94 o 
   9   1  10     1440.38     1435.39     85.12 o 
  10   1  10       10.34       26.33     24.73 o 
  11   1  10        2.19        6.23     15.53 o 
 -15   2  10        0.82        0.00     23.65 o 
 -14   2  10        0.20        8.79     14.26 o 
 -13   2  10        1.60        0.00     14.96 o 
 -12   2  10        0.19        6.37     21.14 o 
 -11   2  10      172.02      203.89     25.54 o 
 -10   2  10       76.59       56.44     13.80 o 
  -9   2  10      126.15       96.22     21.20 o 
  -8   2  10      494.64      521.68     35.28 o 
  -7   2  10        4.37        6.83     10.36 o 
  -6   2  10       64.60       77.18     11.86 o 
  -5   2  10     1015.49     1069.65     41.92 o 
  -4   2  10       96.16      120.48     17.16 o 
  -3   2  10      419.67      481.10     60.80 o 
  -2   2  10      983.97      935.67     50.77 o 
  -1   2  10       18.92       41.15     15.95 o 
   0   2  10      170.07      130.13     19.46 o 
   1   2  10       87.63      212.74     25.58 o 
   2   2  10      202.33      251.07     25.64 o 
   3   2  10     1350.42     1305.44     59.02 o 
   4   2  10      988.60      980.43     72.25 o 
   5   2  10     1584.80     1617.95     80.65 o 
   6   2  10      637.17      593.62     59.94 o 
   7   2  10      107.47      101.65     41.47 o 
   8   2  10       25.25       46.45     20.82 o 
   9   2  10      300.59      280.40     37.35 o 
  10   2  10       39.70       82.32     27.02 o 
  11   2  10       60.20       70.61     25.11 o 
 -15   3  10      155.08      134.23     48.07 o 
 -14   3  10        0.53        0.00     36.32 o 
 -13   3  10       15.04       18.85     18.21 o 
 -12   3  10      119.65       99.23     19.22 o 
 -11   3  10      116.47       76.61     17.37 o 
 -10   3  10        8.31      151.79     30.17 o 
  -9   3  10     1261.74     1256.66     50.05 o 
  -8   3  10        3.40       67.97     22.98 o 
  -7   3  10      252.70      240.97     17.47 o 
  -6   3  10       36.52       69.23     13.17 o 
  -5   3  10      205.36      228.20     19.70 o 
  -4   3  10     6593.73     6399.24    123.37 o 
  -3   3  10     1242.25     1375.11     70.26 o 
  -2   3  10        8.28        2.34      6.42 o 
  -1   3  10     1256.49     1470.78     77.29 o 
   0   3  10      318.88      316.28     27.73 o 
   2   3  10     4845.00     4904.28    175.53 o 
   3   3  10     2953.23     2922.96     89.71 o 
   4   3  10      369.80      359.09     32.85 o 
   5   3  10      176.50      196.41     25.45 o 
   6   3  10       55.96       37.20     15.51 o 
   7   3  10      317.60      325.37     39.31 o 
   8   3  10      542.24      519.49     44.43 o 
   9   3  10      298.69      377.64     54.71 o 
  10   3  10      132.28      162.83     30.80 o 
 -15   4  10      368.46      405.89     79.21 o 
 -14   4  10       51.60        0.00     28.50 o 
 -13   4  10       35.39       38.10     36.28 o 
 -12   4  10      104.75      109.67     20.70 o 
 -11   4  10      226.89      323.04     41.96 o 
 -10   4  10      873.90      924.96     46.20 o 
  -8   4  10     1162.22     1177.56     56.30 o 
  -7   4  10     2854.17     2681.92     79.82 o 
  -6   4  10      196.81      236.22     19.04 o 
  -5   4  10     1079.40     1029.94     51.58 o 
  -4   4  10     2655.53     2407.12     77.57 o 
  -3   4  10     1024.32     1058.96     29.40 o 
  -2   4  10      681.18      682.26     70.63 o 
  -1   4  10      421.18      437.84     59.03 o 
   0   4  10     7227.42     7339.47    167.52 o 
   1   4  10      550.26      486.74     36.80 o 
   2   4  10     2889.95     2947.22     89.53 o 
   3   4  10     1651.51     1629.22     67.79 o 
   4   4  10       15.30       24.07     21.13 o 
   5   4  10      916.73      840.73     51.26 o 
   6   4  10      974.63      889.72     54.65 o 
   7   4  10     1121.58     1118.78     62.00 o 
   8   4  10     2510.64     2679.89    258.89 o 
   9   4  10      250.10      300.09     48.63 o 
  10   4  10      525.61      492.33     50.60 o 
 -14   5  10      245.16      216.46     62.37 o 
 -13   5  10        6.56        8.28     25.41 o 
 -12   5  10     1254.88     1286.76     84.80 o 
 -11   5  10     1424.55     1741.73     96.31 o 
 -10   5  10      692.00      729.92     46.91 o 
  -9   5  10     2455.61     2553.47    142.77 o 
  -8   5  10     1190.22     1119.46     59.95 o 
  -7   5  10     2661.69     2291.33     94.72 o 
  -6   5  10     7158.87     6896.36    119.73 o 
  -5   5  10     2304.75     2071.99     73.79 o 
  -4   5  10    15954.67    16459.80    311.43 o 
  -3   5  10     7422.80     7242.02    136.24 o 
  -2   5  10     6860.66     7141.88    136.21 o 
  -1   5  10    14670.05    13468.72    318.55 o 
   0   5  10       95.18       35.86     37.56 o 
   1   5  10    12455.71    11711.33    388.15 o 
   2   5  10     1124.35     1073.34     64.76 o 
   3   5  10      103.95      136.05     22.01 o 
   4   5  10     7494.81     7245.90    148.03 o 
   5   5  10     1214.34     1183.79     61.69 o 
   6   5  10     1874.44     1960.68     80.49 o 
   7   5  10     3833.69     4032.53    116.86 o 
   8   5  10       80.51       68.44     45.20 o 
   9   5  10      277.48      223.93     34.00 o 
  10   5  10      489.27      551.07     78.50 o 
 -14   6  10        5.86        0.00     22.87 o 
 -13   6  10       62.00       51.25     20.54 o 
 -12   6  10      705.23      772.40     97.57 o 
 -11   6  10     1023.25     1083.89     78.38 o 
 -10   6  10       82.92      167.67     32.68 o 
  -9   6  10      347.53      426.74     36.25 o 
  -8   6  10     3262.16     3167.13     94.44 o 
  -7   6  10     1424.43     1435.84     63.06 o 
  -6   6  10     1518.95     1431.49     62.63 o 
  -5   6  10     7672.58     7704.47    183.10 o 
  -4   6  10      515.03      487.48     37.45 o 
  -3   6  10      584.26      616.20     42.01 o 
  -2   6  10     7587.01     7713.89    145.55 o 
  -1   6  10      558.94      513.95     65.74 o 
   0   6  10     9442.83     9387.36    277.75 o 
   1   6  10      209.00      225.15     32.55 o 
   2   6  10     2756.46     2893.77    119.11 o 
   3   6  10      316.70      328.86     32.22 o 
   4   6  10       27.03       31.89     14.91 o 
   5   6  10     1242.37     1284.74     64.16 o 
   6   6  10      520.95      610.20     45.72 o 
   7   6  10      846.56      829.22    135.96 o 
   8   6  10      162.49      195.72     40.59 o 
   9   6  10      218.06      263.93     39.04 o 
  10   6  10      465.22      488.91     66.65 o 
 -14   7  10       56.59      134.73     46.98 o 
 -13   7  10       18.35        3.25     20.18 o 
 -12   7  10      107.11      116.77     28.18 o 
 -11   7  10       84.77       99.48     26.23 o 
 -10   7  10      943.15     1095.73     79.70 o 
  -9   7  10       91.24       65.42     25.36 o 
  -8   7  10        7.60       57.76     19.68 o 
  -7   7  10      525.26      467.80     45.61 o 
  -6   7  10      606.03      627.93     42.94 o 
  -5   7  10      178.99      153.81     23.92 o 
  -4   7  10      103.76      127.92     13.49 o 
  -3   7  10      108.70      125.98     26.65 o 
  -2   7  10        1.17       28.21     17.42 o 
  -1   7  10      398.26      603.26     67.06 o 
   0   7  10      509.28      522.76     66.91 o 
   1   7  10      727.70      819.11     61.23 o 
   2   7  10       11.65       53.34     21.03 o 
   3   7  10     1165.61     1115.02     70.02 o 
   4   7  10      649.83      673.80     46.93 o 
   5   7  10      119.64       98.40     23.30 o 
   6   7  10       92.45       94.16     29.09 o 
   7   7  10       29.01       29.50     19.70 o 
   8   7  10       48.27       82.31     32.68 o 
   9   7  10       15.39       47.87     23.03 o 
 -13   8  10        1.80        0.23     17.56 o 
 -12   8  10      527.66      443.46     55.42 o 
 -11   8  10       13.25        1.99     23.98 o 
 -10   8  10        1.39       42.80     23.64 o 
  -9   8  10      258.56      285.44     43.22 o 
  -8   8  10       42.28       56.49     14.14 o 
  -7   8  10     2757.49     2765.03     90.66 o 
  -6   8  10     1590.56     1526.99     69.00 o 
  -5   8  10     1497.62     1558.70     68.38 o 
  -4   8  10     1041.45      969.04     53.52 o 
  -3   8  10      202.59      193.36     25.88 o 
  -2   8  10      184.39      211.19     26.85 o 
  -1   8  10      545.56      552.87     52.04 o 
   0   8  10      677.93      726.80     81.89 o 
   1   8  10      113.73      138.77     27.89 o 
   2   8  10      344.98      363.46     41.42 o 
   3   8  10        0.61       65.37     23.24 o 
   4   8  10       66.69       39.07     29.51 o 
   5   8  10        6.77        0.00     13.45 o 
   6   8  10      499.50      560.82     64.98 o 
   7   8  10      710.25      668.96     57.67 o 
   8   8  10        6.65       10.20     21.51 o 
   9   8  10       71.06       55.02     30.22 o 
 -12   9  10      579.40      611.68     67.22 o 
 -11   9  10      209.50      226.93     44.18 o 
 -10   9  10      126.95      168.20     36.60 o 
  -9   9  10       91.48      126.24     41.84 o 
  -8   9  10      738.19      778.05     69.07 o 
  -7   9  10     1089.06     1045.23     56.41 o 
  -6   9  10     4449.30     4378.03    141.76 o 
  -5   9  10      475.15      518.43     43.61 o 
  -4   9  10     3199.94     3072.15     98.16 o 
  -3   9  10     2742.18     2797.48     93.65 o 
  -2   9  10      149.26      189.05     39.41 o 
  -1   9  10     4293.95     4365.27    118.92 o 
   0   9  10     2200.35     2044.46    105.67 o 
   1   9  10     5795.18     5697.64    239.74 o 
   2   9  10       79.61      109.72     26.47 o 
   3   9  10      158.49      111.71     24.83 o 
   4   9  10     2408.57     2260.51    163.25 o 
   5   9  10      267.91      332.29     67.34 o 
   6   9  10      198.10      195.91     95.15 o 
   7   9  10      990.64     1065.73     74.04 o 
   8   9  10       69.50       71.71     30.76 o 
 -12  10  10      235.60      278.36     48.03 o 
 -11  10  10      390.84      438.88     56.77 o 
 -10  10  10      112.54      132.76     32.38 o 
  -9  10  10       24.62       82.79     31.76 o 
  -8  10  10      223.22      257.70     43.17 o 
  -7  10  10     1362.94     1423.56     92.56 o 
  -6  10  10       35.75       33.20     11.19 o 
  -5  10  10     1980.75     1936.53     79.14 o 
  -4  10  10       11.73        0.00     16.04 o 
  -3  10  10      956.93     1001.21     70.64 o 
  -2  10  10     2437.29     2712.29    143.44 o 
  -1  10  10      153.63       95.38     20.00 o 
   0  10  10     3003.44     3349.12    214.41 o 
   1  10  10      282.08      331.40     62.22 o 
   2  10  10     1013.23     1044.06     74.26 o 
   3  10  10     1779.52     1705.48    142.16 o 
   4  10  10        2.46        0.00     38.30 o 
   5  10  10     1514.50     1514.85    101.38 o 
   6  10  10      328.33      331.60     89.95 o 
   7  10  10      771.51      785.84    108.37 o 
 -11  11  10      112.58       52.78     66.15 o 
 -10  11  10       35.48      125.72     36.47 o 
  -9  11  10     1103.15     1073.84     86.63 o 
  -8  11  10       20.94       45.83     28.91 o 
  -7  11  10     1096.30     1033.32     81.48 o 
  -6  11  10      899.11      955.73     77.75 o 
  -5  11  10       12.35       12.52     13.37 o 
  -4  11  10     1365.03     1489.09     72.77 o 
  -3  11  10       43.27       68.55     19.85 o 
  -2  11  10      520.38      545.54     44.97 o 
  -1  11  10     1845.19     1844.50     81.42 o 
   0  11  10       16.69       40.23     22.50 o 
   1  11  10     1249.81     1165.73    114.72 o 
   2  11  10     1003.92     1115.88    115.34 o 
   3  11  10      233.93      202.66     39.61 o 
   4  11  10      679.26      690.11     67.34 o 
   5  11  10      112.45       68.95     39.35 o 
   6  11  10      565.62      538.42     89.19 o 
   7  11  10      333.54      324.43     73.19 o 
 -10  12  10      292.87      236.49     79.00 o 
  -9  12  10      199.39      233.41     45.39 o 
  -8  12  10      282.71      331.22     49.26 o 
  -7  12  10       41.24       50.90     22.91 o 
  -6  12  10      515.82      510.30     58.27 o 
  -5  12  10       76.96       54.24     23.87 o 
  -4  12  10      180.73      164.36     26.42 o 
  -3  12  10     2778.86     2878.33    103.28 o 
  -2  12  10      151.39      199.40     30.58 o 
  -1  12  10       15.30        0.00     16.24 o 
   0  12  10        1.01        0.00     17.09 o 
   1  12  10      364.55      400.15     49.53 o 
   2  12  10        0.99        0.00     32.88 o 
   3  12  10      673.67      836.47     73.80 o 
   4  12  10        5.09       26.74     17.69 o 
   5  12  10        0.45        0.00     23.10 o 
  -9  13  10       14.75        1.56     47.44 o 
  -8  13  10       33.03       74.91     23.95 o 
  -7  13  10       57.19       54.02     37.65 o 
  -6  13  10      303.17      287.87     46.08 o 
  -5  13  10      114.89      111.37     47.53 o 
  -4  13  10      934.90      816.64     74.20 o 
  -3  13  10      402.14      343.20     37.56 o 
  -2  13  10      300.28      345.13     39.81 o 
  -1  13  10      694.19      939.93     82.18 o 
   0  13  10        3.76        0.00     36.90 o 
   1  13  10      136.85      146.20     32.15 o 
   2  13  10       40.11       31.83     14.78 o 
   3  13  10        1.97        1.86     19.38 o 
   4  13  10      333.51      324.26     73.26 o 
  -7  14  10      341.23      308.21     76.92 o 
  -6  14  10        1.03        0.00     21.69 o 
  -5  14  10      155.47      154.44     66.43 o 
  -4  14  10      189.28      251.83     44.72 o 
  -3  14  10      357.68      399.65     91.59 o 
  -2  14  10        5.55       30.05     19.83 o 
  -1  14  10      185.38      162.99    117.14 o 
   0  14  10      144.52      180.86     62.11 o 
   1  14  10       48.75       58.41     28.22 o 
   2  14  10      153.88      177.71     48.80 o 
  -3  15  10      180.66      165.46     59.68 o 
  -2  15  10      245.51      275.29     71.21 o 
  -1  15  10      133.09      198.81     63.66 o 
 -15   1  11      133.53      148.21     33.17 o 
 -14   1  11      309.05      313.48     43.30 o 
 -13   1  11      854.34      841.13    116.24 o 
 -12   1  11        0.48       22.99     45.69 o 
 -11   1  11       18.60       12.49     12.66 o 
 -10   1  11      546.67      600.48     39.91 o 
  -9   1  11      188.70      191.95     23.57 o 
  -8   1  11     3057.88     3045.71     86.26 o 
  -7   1  11      283.01      215.81     19.43 o 
  -6   1  11    12308.10    11496.93    271.51 o 
  -5   1  11      350.22      381.78     28.71 o 
  -4   1  11       84.06       88.98     26.08 o 
  -3   1  11     3185.59     3005.57    112.51 o 
  -2   1  11      809.31      837.39     41.57 o 
  -1   1  11      218.17      239.85     20.96 o 
   0   1  11     1077.64     1138.68     44.33 o 
   1   1  11     1895.95     1887.45     70.54 o 
   2   1  11      517.39      720.17     46.94 o 
   3   1  11     1724.35     1480.74     93.31 o 
   4   1  11     4676.91     4420.11    135.89 o 
   5   1  11      728.26      731.54     57.46 o 
   6   1  11     1133.71      996.08     67.44 o 
   7   1  11      268.05      276.74     39.05 o 
   8   1  11       65.44       49.20     19.04 o 
   9   1  11      115.00       67.84     27.63 o 
  10   1  11      314.85      363.66     70.23 o 
 -15   2  11       39.21       51.65     36.87 o 
 -14   2  11       13.44        4.06     16.32 o 
 -13   2  11      232.72      212.00     35.68 o 
 -12   2  11      867.03      815.03     63.72 o 
 -11   2  11     1641.46     1607.70     73.33 o 
 -10   2  11      642.28      579.53     39.79 o 
  -9   2  11     4979.40     5127.92    124.68 o 
  -8   2  11      282.72      301.76     27.57 o 
  -7   2  11     4962.43     5016.25    123.23 o 
  -6   2  11        0.74        7.97      8.99 o 
  -5   2  11    11033.42    11403.34    214.15 o 
  -4   2  11       22.94        3.35     15.08 o 
  -3   2  11     3403.89     3491.20    166.70 o 
  -2   2  11    18580.60    17544.96    207.08 o 
  -1   2  11     3188.50     3030.23     80.30 o 
   0   2  11    11441.08    11169.86    167.88 o 
   1   2  11     6985.74     6755.45    134.51 o 
   2   2  11      120.72      159.86     28.54 o 
   3   2  11     7131.81     6878.88    200.00 o 
   4   2  11     2509.62     2443.56    126.85 o 
   5   2  11     3369.80     3209.03    101.85 o 
   6   2  11     6124.99     6189.23    167.36 o 
   7   2  11       17.18       17.00     14.56 o 
   8   2  11      612.59      534.61     51.87 o 
   9   2  11     2514.05     2675.37    178.25 o 
  10   2  11       81.31       90.76     37.27 o 
 -15   3  11        0.67        0.00     28.97 o 
 -14   3  11      567.92      640.72     94.40 o 
 -13   3  11      798.82      808.91     99.43 o 
 -12   3  11       29.88       59.23     21.14 o 
 -11   3  11      666.15      707.86     40.57 o 
 -10   3  11      397.35      434.15     31.36 o 
  -9   3  11      895.24      860.23     42.86 o 
  -8   3  11     5032.26     5085.75    134.11 o 
  -7   3  11      101.75       91.81     13.30 o 
  -6   3  11     7578.35     7601.70    112.57 o 
  -5   3  11     7322.79     7336.32    138.56 o 
  -4   3  11      873.81      886.47     60.60 o 
  -3   3  11    10254.93    10249.53    287.22 o 
  -2   3  11     1296.86     1273.11     48.32 o 
  -1   3  11     3895.88     4056.10    129.56 o 
   0   3  11     3044.35     3231.53     92.58 o 
   1   3  11     2261.71     2263.23     81.37 o 
   2   3  11     8469.68     8583.52    269.98 o 
   3   3  11        1.88        7.14     11.13 o 
   4   3  11       94.49       69.25     17.13 o 
   5   3  11     1517.55     1554.72     70.92 o 
   6   3  11      473.87      429.90     48.16 o 
   7   3  11      686.12      745.75     56.74 o 
   8   3  11      287.27      264.19     33.72 o 
   9   3  11      630.59      702.11     74.46 o 
  10   3  11      515.48      532.72     52.54 o 
 -14   4  11       49.95      100.26     44.23 o 
 -13   4  11      288.21      241.24     65.60 o 
 -12   4  11        0.70        0.00     17.79 o 
 -11   4  11       13.50       94.81     18.55 o 
 -10   4  11     1886.92     1941.29     77.26 o 
  -9   4  11       41.19       68.02     18.99 o 
  -8   4  11        9.51        0.00     22.18 o 
  -7   4  11     1300.69     1214.71     41.50 o 
  -6   4  11      711.76      695.53     34.98 o 
  -5   4  11     5761.85     5602.05    123.74 o 
  -4   4  11     1876.21     1749.64    103.23 o 
  -3   4  11     2655.68     2422.63     71.89 o 
  -2   4  11     2553.23     2402.83    139.59 o 
  -1   4  11      349.41      432.89     43.27 o 
   0   4  11     1125.54     1073.81     67.45 o 
   1   4  11     5837.81     5771.11    127.69 o 
   2   4  11     1449.20     1468.11     66.10 o 
   3   4  11     2098.83     2059.49     79.65 o 
   4   4  11      147.46      135.05     23.33 o 
   5   4  11      495.04      480.04     40.81 o 
   6   4  11       84.49      119.77     20.91 o 
   7   4  11     1729.06     1502.29     78.70 o 
   8   4  11     1685.47     1688.93    110.94 o 
   9   4  11       58.80       54.25     25.53 o 
  10   4  11        7.69       10.24     19.15 o 
 -14   5  11        2.26        0.00     32.59 o 
 -13   5  11      666.57      526.18     85.92 o 
 -12   5  11       25.89       10.76     18.03 o 
 -11   5  11        5.68        0.00     15.37 o 
 -10   5  11      115.08      122.18     22.51 o 
  -9   5  11      392.28      387.78     34.87 o 
  -8   5  11       15.13       69.95     21.18 o 
  -7   5  11      955.25      933.12     52.55 o 
  -6   5  11     1309.96     1399.91     48.60 o 
  -5   5  11        2.07        0.00     13.36 o 
  -4   5  11     4154.26     3913.89    104.80 o 
  -3   5  11       56.92       69.50     23.70 o 
  -2   5  11        0.22       32.50     29.79 o 
   0   5  11      606.39      606.63     52.76 o 
   1   5  11      424.55      657.58     62.98 o 
   2   5  11     2706.74     2488.78     87.17 o 
   3   5  11     2931.21     2856.24     95.33 o 
   4   5  11      268.98      238.61     29.86 o 
   5   5  11        5.19        2.98     12.34 o 
   6   5  11       38.57       49.11     14.30 o 
   7   5  11      520.15      532.97     63.49 o 
   8   5  11      245.31      282.50     48.10 o 
   9   5  11        8.34       26.24     17.56 o 
 -14   6  11        9.58        0.00     34.68 o 
 -13   6  11       14.98       16.70     17.91 o 
 -12   6  11        9.51       46.60     26.04 o 
 -11   6  11       19.52       53.13     22.36 o 
 -10   6  11     1323.40     1344.70     86.57 o 
  -9   6  11        3.76       12.32     13.15 o 
  -8   6  11      114.31       89.21     19.02 o 
  -7   6  11     1187.16     1129.73     59.04 o 
  -6   6  11       16.62       18.42     13.38 o 
  -5   6  11      900.99      908.36     52.04 o 
  -4   6  11     2743.98     2748.82     89.84 o 
  -3   6  11     2319.91     2275.62     85.86 o 
  -2   6  11    12696.48    12303.81    324.47 o 
  -1   6  11      516.30      514.22     67.98 o 
   0   6  11     7986.89     8316.45    196.18 o 
   1   6  11      471.87      514.92     48.78 o 
   2   6  11      346.68      363.77     40.38 o 
   3   6  11      317.94      278.83     31.42 o 
   4   6  11      174.20      184.71     26.19 o 
   5   6  11      421.67      433.97     39.49 o 
   6   6  11     2558.49     2609.96    140.84 o 
   7   6  11        5.44       18.79     23.38 o 
   8   6  11      744.32      827.56    126.06 o 
   9   6  11      446.69      408.36     48.14 o 
 -13   7  11      471.81      440.96     55.16 o 
 -12   7  11       86.86       85.89     30.11 o 
 -11   7  11      729.83      719.63     90.18 o 
 -10   7  11      878.00      957.12     75.51 o 
  -9   7  11      417.99      470.42     38.90 o 
  -8   7  11     1175.18     1250.37     62.33 o 
  -7   7  11       17.93       11.06     11.16 o 
  -6   7  11     1568.78     1529.97     68.60 o 
  -5   7  11     9215.11     9044.61    307.58 o 
  -4   7  11     1564.11     1571.08     71.59 o 
  -3   7  11     5126.79     4904.53    123.23 o 
  -2   7  11      147.23      160.74     25.54 o 
  -1   7  11     3583.43     3629.93    179.61 o 
   0   7  11      415.23      437.29     47.44 o 
   1   7  11      498.49      612.80     54.23 o 
   2   7  11     3111.11     3147.43    230.10 o 
   3   7  11       36.00        5.59     14.35 o 
   4   7  11      552.23      601.17     45.64 o 
   5   7  11     1423.96     1415.81     70.95 o 
   6   7  11       95.09       36.83     21.75 o 
   7   7  11     1164.00     1085.53     90.02 o 
   8   7  11       20.71       12.90     21.93 o 
   9   7  11      549.77      566.96     74.29 o 
 -13   8  11      163.80      104.26     31.27 o 
 -12   8  11      107.31      122.87     78.23 o 
 -11   8  11      250.70      330.64     48.98 o 
 -10   8  11     2362.63     2420.06    122.43 o 
  -9   8  11      171.28      326.62     48.65 o 
  -8   8  11      330.42      360.65     34.98 o 
  -7   8  11     3282.95     3136.20    100.17 o 
  -6   8  11        3.01       11.49     23.00 o 
  -5   8  11     1229.51     1281.53     64.18 o 
  -4   8  11     2218.38     2220.67     84.57 o 
  -3   8  11     1791.05     1920.45     86.39 o 
  -2   8  11     3110.22     2949.71    135.22 o 
  -1   8  11      339.69      314.76     41.10 o 
   0   8  11     1807.61     1600.73    124.42 o 
   1   8  11     4803.36     5215.23    291.77 o 
   2   8  11        9.21        0.00     12.69 o 
   3   8  11     3352.56     3199.46    205.70 o 
   4   8  11     1791.18     1787.71    236.10 o 
   5   8  11      620.14      638.87     89.85 o 
   6   8  11     1925.53     2007.64    121.05 o 
   7   8  11       47.87       85.85     28.35 o 
   8   8  11     1257.59     1265.22    113.11 o 
 -12   9  11      180.16      149.50     38.73 o 
 -11   9  11      338.47      294.51     54.19 o 
 -10   9  11        1.62       13.22     16.80 o 
  -9   9  11      899.36      961.96     79.33 o 
  -8   9  11       51.59       69.69     28.10 o 
  -7   9  11      147.44      135.46     26.64 o 
  -6   9  11     1245.70     1245.44     64.78 o 
  -5   9  11        1.10       10.46     12.47 o 
  -4   9  11     1464.49     1550.62     72.31 o 
  -3   9  11      937.97      910.95     56.28 o 
  -2   9  11      103.21      105.38     20.95 o 
  -1   9  11      640.66      950.48    114.20 o 
   0   9  11     1533.09     1474.65    125.87 o 
   1   9  11       29.32      137.89     67.59 o 
   2   9  11      638.14      680.05    134.76 o 
   3   9  11      473.49      504.27     90.60 o 
   4   9  11      782.23      782.94    100.16 o 
   5   9  11      664.27      606.85     90.15 o 
   6   9  11        1.07       19.92     31.24 o 
   7   9  11      361.90      440.14     58.24 o 
 -12  10  11      165.46      191.21     57.49 o 
 -11  10  11      175.36      186.90     48.06 o 
 -10  10  11       48.58       27.95     34.70 o 
  -9  10  11        0.88       12.44     21.58 o 
  -8  10  11      124.93       87.21     38.55 o 
  -7  10  11      128.73      113.16     29.56 o 
  -6  10  11       13.28       15.00     15.21 o 
  -5  10  11      129.94       87.31     19.01 o 
  -4  10  11        1.22        0.00     10.71 o 
  -3  10  11      869.29      863.46     56.55 o 
  -2  10  11        3.47       14.40     14.67 o 
  -1  10  11        8.70        2.95     19.43 o 
   0  10  11      191.73      133.58     43.34 o 
   1  10  11      914.94     1093.11     78.97 o 
   2  10  11      176.17      165.59     61.17 o 
   3  10  11        2.67       26.81     35.83 o 
   4  10  11       28.43       30.54     29.40 o 
   5  10  11      111.18       89.45     29.95 o 
   6  10  11       29.34        0.00     20.68 o 
   7  10  11       65.89       90.72     37.98 o 
 -11  11  11      443.43      422.99     85.68 o 
 -10  11  11      416.59      511.77     63.82 o 
  -9  11  11      114.45      174.59     38.79 o 
  -8  11  11      589.34      493.03     60.06 o 
  -7  11  11      127.95       98.57     36.65 o 
  -6  11  11      169.81      229.08     41.33 o 
  -5  11  11     2167.75     2195.07     90.14 o 
  -4  11  11      374.80      409.12     39.85 o 
  -3  11  11        5.05       21.01     17.76 o 
  -2  11  11        7.42        7.63     12.36 o 
  -1  11  11        9.71       87.47     67.17 o 
   0  11  11        1.98       17.58     16.82 o 
   1  11  11        5.15        0.00     31.54 o 
   2  11  11     1037.88     1061.28    117.42 o 
   3  11  11       11.25        3.65     24.68 o 
   4  11  11       40.16       33.99     17.51 o 
   5  11  11       24.60       17.89     17.95 o 
   6  11  11       65.41       45.84     24.22 o 
  -9  12  11      146.31      133.95     35.75 o 
  -8  12  11      483.39      439.28     58.76 o 
  -7  12  11      821.21      933.38     80.75 o 
  -6  12  11        3.62        0.00     21.53 o 
  -5  12  11     1903.34     1843.26    110.82 o 
  -4  12  11     1083.73     1168.98     67.93 o 
  -3  12  11      310.99      320.29     36.56 o 
  -2  12  11     2318.36     2509.69    101.05 o 
  -1  12  11      154.69      140.03     32.82 o 
   0  12  11      442.36      464.18     58.70 o 
   1  12  11     1529.00     1464.45    136.33 o 
   2  12  11      161.26      115.78     28.87 o 
   3  12  11     1327.62     1304.11     93.67 o 
   4  12  11       62.44       88.10     29.16 o 
   5  12  11      266.71      242.71     42.62 o 
  -8  13  11      326.13      251.53     44.40 o 
  -7  13  11       67.66       15.15     37.50 o 
  -6  13  11      656.40      692.00     72.41 o 
  -5  13  11       52.27       61.11     20.53 o 
  -4  13  11      128.45      152.83     37.53 o 
  -3  13  11     1556.28     1671.75     83.37 o 
  -2  13  11       13.75       41.80     22.39 o 
  -1  13  11     1981.06     2112.16    121.53 o 
   0  13  11      540.15      630.26     53.62 o 
   1  13  11      520.82      432.08     53.19 o 
   2  13  11      156.89      158.78     34.25 o 
   3  13  11      679.22      715.13     88.19 o 
  -6  14  11        1.86        0.00     27.79 o 
  -5  14  11       39.43        3.63     22.03 o 
  -4  14  11      286.89      218.61     41.80 o 
  -3  14  11      288.38      266.15     45.53 o 
  -2  14  11      635.90      555.43     64.40 o 
  -1  14  11        9.02        5.68     51.50 o 
   0  14  11      242.11      290.06     71.80 o 
   1  14  11       13.60        6.96     31.78 o 
 -15   0  12      315.56      314.94     64.00 o 
 -14   0  12      368.69      375.69     70.20 o 
 -13   0  12      108.45      140.01     42.99 o 
 -12   0  12     1111.00     1179.73    109.29 o 
 -11   0  12     2895.57     3253.10    179.16 o 
 -10   0  12     2031.63     1990.87    136.36 o 
  -9   0  12     1280.87     1344.39    108.69 o 
  -8   0  12       10.85        7.85     19.96 o 
  -7   0  12     2662.89     2579.25    146.71 o 
  -6   0  12    12252.63    11688.52    441.36 o 
  -5   0  12     2968.54     2697.55    137.77 o 
  -4   0  12    24612.29    24599.89    478.92 o 
  -3   0  12     2947.56     2907.52    166.21 o 
  -2   0  12     2485.29     2250.94    144.07 o 
  -1   0  12    12668.51    12493.06    209.47 o 
   0   0  12     1588.88     1312.92    107.43 o 
   1   0  12    12286.76    12003.40    622.42 o 
   2   0  12      118.01      142.23     27.90 o 
   3   0  12     1742.13     1568.29    118.58 o 
   4   0  12     3923.92     3790.99    185.96 o 
   5   0  12      774.08      654.29     80.33 o 
   6   0  12     1694.98     1533.24    123.95 o 
   7   0  12     1703.66     1821.85    137.45 o 
   8   0  12      667.53      561.46     80.32 o 
   9   0  12        8.61        0.00     27.36 o 
 -15   1  12       20.86       15.70     17.63 o 
 -14   1  12       16.35       18.33     18.42 o 
 -13   1  12       11.75       11.99     18.20 o 
 -12   1  12      109.52      101.76     24.14 o 
 -11   1  12      897.15      978.03     70.16 o 
 -10   1  12      116.26      169.31     24.20 o 
  -9   1  12       56.62      128.00     23.09 o 
  -8   1  12     3125.84     3197.01    116.18 o 
  -7   1  12     1510.48     1466.46     54.64 o 
  -6   1  12      558.42      541.20     31.26 o 
  -5   1  12     4773.53     4705.66    211.64 o 
  -4   1  12     1828.78     1918.29     95.06 o 
  -3   1  12     2787.46     2681.98    157.35 o 
  -2   1  12      145.78      188.36     36.64 o 
  -1   1  12     5253.85     4944.22     93.16 o 
   0   1  12     6608.07     6777.63    139.17 o 
   1   1  12      451.46      443.75     36.26 o 
   2   1  12     6449.82     6037.29    162.53 o 
   3   1  12     3056.79     3089.85     97.77 o 
   4   1  12      435.28      459.47     39.35 o 
   5   1  12     3798.36     3798.14    134.56 o 
   6   1  12       88.19       74.21     21.48 o 
   7   1  12     1891.54     1848.57     98.06 o 
   8   1  12      879.87      778.35     80.33 o 
   9   1  12        4.11       37.97     21.87 o 
  10   1  12      618.90      619.70     90.53 o 
 -15   2  12       57.01        6.28     24.65 o 
 -14   2  12       73.94       68.71     24.92 o 
 -13   2  12       12.06        2.01     15.31 o 
 -12   2  12       50.76       41.55     18.81 o 
 -11   2  12      204.99      139.70     27.96 o 
 -10   2  12        9.85      127.72     22.34 o 
  -9   2  12     1076.07     1041.34     48.54 o 
  -8   2  12        3.33       48.64     52.84 o 
  -7   2  12     1077.87      969.26     42.10 o 
  -6   2  12        0.70       25.66     16.17 o 
  -5   2  12       74.79       57.86     17.61 o 
  -4   2  12      389.78      397.19     58.74 o 
  -3   2  12      120.99       97.10     22.70 o 
  -2   2  12      741.68      670.70     38.08 o 
  -1   2  12     4036.28     4341.37    101.41 o 
   0   2  12      416.41      405.13     34.73 o 
   1   2  12      310.78      481.66     41.82 o 
   2   2  12     1319.45     1250.76     62.20 o 
   3   2  12       16.78       35.15     18.07 o 
   4   2  12      104.78       80.25     18.26 o 
   5   2  12      423.83      381.33     36.65 o 
   6   2  12      455.69      446.33     40.96 o 
   7   2  12       53.74       58.80     16.84 o 
   8   2  12        3.84       66.56     22.95 o 
   9   2  12      705.48      816.06     80.72 o 
 -15   3  12       44.48       18.58     26.80 o 
 -14   3  12        9.61       25.90     28.77 o 
 -13   3  12      298.73      245.29     37.60 o 
 -12   3  12      315.19      325.10     35.44 o 
 -11   3  12      261.95      270.51     26.51 o 
 -10   3  12      105.95      148.03     20.02 o 
  -9   3  12        3.29       21.36     13.32 o 
  -8   3  12      358.13      368.65     34.51 o 
  -7   3  12      282.29      292.33     23.71 o 
  -6   3  12      242.50      239.41     29.91 o 
  -5   3  12     1693.76     1642.07     86.58 o 
  -4   3  12     2164.85     2081.50     95.74 o 
  -3   3  12        1.00       31.30     28.67 o 
  -2   3  12      284.26      406.47     34.39 o 
  -1   3  12     1230.19     1267.98     77.39 o 
   0   3  12     2338.35     2450.47     91.92 o 
   1   3  12      300.03      332.62     32.99 o 
   2   3  12     2154.15     2087.99     80.39 o 
   3   3  12      231.36      244.87     30.06 o 
   4   3  12       61.64       41.83     13.14 o 
   5   3  12      205.81      188.76     27.03 o 
   6   3  12       53.27       85.57     21.63 o 
   7   3  12     1442.49     1446.71     94.45 o 
   8   3  12       78.32       72.12     54.46 o 
   9   3  12       24.47        1.03     22.37 o 
 -14   4  12      400.76      481.77     83.86 o 
 -13   4  12        1.09       32.18     31.85 o 
 -12   4  12     1451.53     1326.65     66.75 o 
 -11   4  12     3385.51     3499.51    142.43 o 
 -10   4  12      151.88      212.75     44.96 o 
  -9   4  12     2210.76     2361.59     87.24 o 
  -8   4  12       12.55       92.14     21.41 o 
  -7   4  12     1270.69     1220.96     60.73 o 
  -6   4  12     3858.69     3777.72     90.78 o 
  -5   4  12      955.03      940.30     53.84 o 
  -4   4  12    11804.96    11535.99    227.99 o 
  -3   4  12     3977.33     3802.04     80.14 o 
  -2   4  12     1812.28     1922.08    113.81 o 
  -1   4  12     3225.56     3482.69    160.94 o 
   0   4  12      838.05      764.40     70.38 o 
   1   4  12     2218.39     2163.73     82.27 o 
   2   4  12      295.09      294.32     31.60 o 
   3   4  12        8.71        7.14     13.19 o 
   4   4  12     3930.94     3889.74    135.00 o 
   5   4  12       65.21       49.13     24.70 o 
   6   4  12      961.24      979.68     61.84 o 
   7   4  12      697.57      676.19     52.66 o 
   8   4  12      130.68      126.22     33.17 o 
   9   4  12       53.15       28.36     19.99 o 
 -14   5  12       16.67        0.00     30.55 o 
 -13   5  12      235.56      276.04     66.51 o 
 -12   5  12       37.58       24.97     17.30 o 
 -11   5  12      115.06      112.80     29.28 o 
 -10   5  12     1257.18     1189.10     68.49 o 
  -9   5  12      319.51      410.68     37.52 o 
  -8   5  12     5855.49     5687.46    134.65 o 
  -7   5  12      869.24      993.06     58.71 o 
  -6   5  12     2380.96     2308.95     76.00 o 
  -5   5  12      227.84      284.84     29.89 o 
  -4   5  12       49.60       27.41     15.15 o 
  -3   5  12     8872.51     8222.13    160.73 o 
  -2   5  12       23.88        0.00     18.45 o 
  -1   5  12     8517.79     8722.37    204.37 o 
   0   5  12     3850.43     3958.02    190.71 o 
   1   5  12      101.54      127.94     23.89 o 
   2   5  12     2998.22     2860.12    112.04 o 
   3   5  12     4252.67     4049.69    128.83 o 
   4   5  12      697.69      736.86     67.81 o 
   5   5  12     2761.22     2631.12     98.52 o 
   6   5  12       17.16       16.53     15.97 o 
   7   5  12     1007.85     1104.40     92.01 o 
   8   5  12     1600.64     1733.26    117.14 o 
   9   5  12       27.89      118.15     36.49 o 
 -14   6  12      186.71      199.84     60.91 o 
 -13   6  12       20.34       10.15     49.93 o 
 -12   6  12      780.63      746.63     68.26 o 
 -11   6  12        3.17        0.00     17.87 o 
 -10   6  12       41.71       25.86     13.29 o 
  -9   6  12     1245.50     1216.68    113.24 o 
  -8   6  12        2.60       12.66     17.31 o 
  -7   6  12     3152.96     3064.45     99.82 o 
  -6   6  12     2036.23     2062.50     82.08 o 
  -5   6  12      340.03      319.90     32.97 o 
  -4   6  12     8312.38     8211.07    162.28 o 
  -3   6  12     1093.80     1108.14     83.30 o 
  -2   6  12     3759.17     3672.21    183.83 o 
  -1   6  12     2536.70     2502.42    167.58 o 
   0   6  12      793.89      832.84     64.87 o 
   1   6  12       18.48        5.16     15.35 o 
   2   6  12     3891.59     3890.65    147.95 o 
   3   6  12     1091.67     1076.64     62.04 o 
   4   6  12     2957.99     2914.86    153.72 o 
   5   6  12        0.34        7.70     13.32 o 
   6   6  12     1214.13     1167.56     91.55 o 
   7   6  12      118.26       81.34     29.65 o 
   8   6  12      109.55       94.63     32.67 o 
 -13   7  12      337.67      258.77     53.61 o 
 -12   7  12       60.82      100.97     37.07 o 
 -11   7  12       64.78      204.20     51.70 o 
 -10   7  12       55.73      196.24     37.84 o 
  -9   7  12       15.08       15.72     13.49 o 
  -8   7  12       91.33       74.23     31.06 o 
  -7   7  12      255.45      233.92     28.88 o 
  -6   7  12      290.69      290.83     31.82 o 
  -5   7  12      227.03      208.50     29.87 o 
  -4   7  12       51.25       52.42     19.54 o 
  -3   7  12     1559.80     1594.69     74.15 o 
  -2   7  12      723.03      650.25     78.74 o 
  -1   7  12       25.36        0.00     22.55 o 
   0   7  12      414.77      343.65     42.26 o 
   1   7  12      373.01      435.31     48.90 o 
   2   7  12      279.63      247.15     35.30 o 
   3   7  12     1314.26     1193.26     77.97 o 
   4   7  12       14.95       29.60     17.02 o 
   5   7  12      331.55      308.09     46.52 o 
   6   7  12       60.07       27.58     19.67 o 
   7   7  12       39.56       42.18     24.30 o 
   8   7  12      143.30      133.29     39.46 o 
 -13   8  12        0.30        0.00     22.58 o 
 -12   8  12      196.35      207.03     39.97 o 
 -11   8  12      283.64      306.39     46.62 o 
 -10   8  12      378.36      410.44     54.79 o 
  -9   8  12     1040.67      992.34     79.80 o 
  -8   8  12      832.70      956.98     58.04 o 
  -7   8  12      931.40      815.52     53.43 o 
  -6   8  12      344.79      408.66     39.56 o 
  -5   8  12       73.12       77.17     17.71 o 
  -4   8  12      839.33      867.30     54.39 o 
  -3   8  12     1147.70     1055.06     62.30 o 
  -2   8  12       10.71        0.00     18.51 o 
  -1   8  12      627.75      570.80     78.28 o 
   0   8  12       14.27        4.11     19.04 o 
   1   8  12       39.83      109.22     30.89 o 
   2   8  12      156.48       82.38     52.12 o 
   3   8  12      292.49      222.79     34.95 o 
   4   8  12      158.18      103.06     50.63 o 
   5   8  12       11.45        0.00     30.60 o 
   6   8  12        0.78       21.52     17.66 o 
   7   8  12        3.32       42.11     27.77 o 
 -12   9  12       44.82       29.30     32.39 o 
 -11   9  12       99.76       86.80     49.83 o 
 -10   9  12      389.52      384.61     50.49 o 
  -9   9  12        8.01        9.87     24.06 o 
  -8   9  12      646.51      643.88     65.37 o 
  -7   9  12      214.22      189.74     29.30 o 
  -6   9  12     1268.25     1355.11     70.19 o 
  -5   9  12      161.25      171.17     25.14 o 
  -4   9  12      441.64      412.53     38.86 o 
  -3   9  12     4133.21     4073.72    122.20 o 
  -2   9  12      334.27      258.83     48.11 o 
  -1   9  12     2922.29     2856.82    171.77 o 
   0   9  12     2237.35     2198.69    153.97 o 
   1   9  12       49.96       48.77     17.30 o 
   2   9  12      691.35      720.35     64.19 o 
   3   9  12     1975.88     1838.98    100.83 o 
   4   9  12      799.41      755.51    100.57 o 
   5   9  12     1335.14     1259.10    129.98 o 
   6   9  12        3.82       14.38     33.08 o 
   7   9  12      467.72      460.06     60.80 o 
 -11  10  12      140.58      181.10     58.39 o 
 -10  10  12        0.89       31.90     52.76 o 
  -9  10  12     2178.57     2225.82    124.64 o 
  -8  10  12      295.54      300.56     47.49 o 
  -7  10  12     2189.89     2287.99    122.67 o 
  -6  10  12      414.90      376.58     37.91 o 
  -5  10  12      187.92      170.36     27.55 o 
  -4  10  12     1535.75     1614.15     78.08 o 
  -3  10  12      499.03      391.13     47.43 o 
  -2  10  12      972.01     1013.91     91.69 o 
  -1  10  12     1908.54     2017.44    112.52 o 
   0  10  12        5.96       16.97     20.00 o 
   1  10  12     1878.35     1924.04    107.71 o 
   2  10  12     1045.09     1007.65    117.49 o 
   3  10  12      615.15      562.27     86.59 o 
   4  10  12     1261.36     1184.46    128.80 o 
   5  10  12        0.19        4.45     22.18 o 
   6  10  12      266.42      331.06     70.70 o 
 -10  11  12      180.77      217.14     45.20 o 
  -9  11  12      168.24      186.08     37.63 o 
  -8  11  12      439.15      356.79     49.80 o 
  -7  11  12        1.03       15.39     21.23 o 
  -6  11  12      509.60      571.77     62.93 o 
  -5  11  12     1587.35     1680.86     81.92 o 
  -4  11  12       24.66       29.59     16.96 o 
  -3  11  12      515.89      431.98     42.05 o 
  -2  11  12      765.92      797.46     57.26 o 
  -1  11  12      353.73      315.83     48.00 o 
   0  11  12      742.14      843.06    102.24 o 
   1  11  12        6.34        8.42     17.06 o 
   2  11  12      691.07      759.34     99.28 o 
   3  11  12      141.88      129.60     45.10 o 
   4  11  12       82.52       42.15     20.65 o 
   5  11  12      424.96      518.37     62.38 o 
  -9  12  12        2.97        0.00     22.20 o 
  -8  12  12      142.09      160.80     35.92 o 
  -7  12  12        2.05        0.00     40.40 o 
  -6  12  12       90.81       98.71     29.38 o 
  -5  12  12      207.64      149.38     36.15 o 
  -4  12  12       59.75       89.98     24.87 o 
  -3  12  12      183.88      203.95     32.11 o 
  -2  12  12       77.34       43.71     17.10 o 
  -1  12  12       65.05       79.62     48.67 o 
   0  12  12       30.03       13.32     27.79 o 
   1  12  12     1636.60     1878.18    158.20 o 
   2  12  12       74.93       38.62     27.81 o 
   3  12  12        0.20       13.74     28.78 o 
   4  12  12       84.93       81.87     44.76 o 
  -7  13  12        8.82        8.71     18.77 o 
  -6  13  12        1.89        0.00     16.89 o 
  -5  13  12       72.07       64.55     28.96 o 
  -4  13  12        1.59       10.27     19.95 o 
  -3  13  12       16.79       31.84     14.57 o 
  -2  13  12       21.72        0.00     21.44 o 
  -1  13  12      365.06      410.56     56.72 o 
   0  13  12       84.70       96.94     29.05 o 
   1  13  12      249.70      182.85     68.34 o 
   2  13  12      230.52      199.48     38.29 o 
  -5  14  12        7.29       15.05     26.78 o 
  -4  14  12      398.89      481.26     68.93 o 
  -3  14  12      166.01      221.08     68.82 o 
  -2  14  12       55.64       72.80     42.95 o 
  -1  14  12      577.17      732.56     75.74 o 
 -15   1  13       26.18       56.99     25.04 o 
 -14   1  13      101.39       64.64     21.11 o 
 -13   1  13      828.84      831.67     70.87 o 
 -12   1  13        6.10       25.85     22.63 o 
 -11   1  13        4.06       50.28     23.14 o 
 -10   1  13     3754.06     3606.35    133.47 o 
  -9   1  13       92.29       93.17     24.42 o 
  -8   1  13      767.59      671.27     52.36 o 
  -7   1  13      379.81      499.17     49.78 o 
  -6   1  13       84.58       79.02     21.38 o 
  -5   1  13      177.34      151.70     30.98 o 
  -4   1  13     3446.50     3286.58    129.86 o 
  -3   1  13     2633.19     2466.61    128.78 o 
  -2   1  13     7672.07     7370.46    135.18 o 
  -1   1  13       39.28       63.64     12.05 o 
   0   1  13      307.19      298.34     24.99 o 
   1   1  13     1549.95     1583.95     61.84 o 
   2   1  13      391.52      460.10     40.26 o 
   3   1  13      826.34      928.88     56.76 o 
   4   1  13      373.67      359.08     42.04 o 
   5   1  13      430.73      385.54     38.36 o 
   6   1  13      176.81      139.96     27.37 o 
   7   1  13      715.61      687.81     62.54 o 
   8   1  13     1267.07     1262.43     85.97 o 
   9   1  13        9.03        0.00     23.99 o 
 -14   2  13      360.13      324.05     56.21 o 
 -13   2  13      412.70      509.43     54.46 o 
 -12   2  13      220.53      214.21     38.70 o 
 -11   2  13      562.67      530.10     42.36 o 
 -10   2  13      384.42      461.58     34.40 o 
  -9   2  13     2525.15     2485.20     90.38 o 
  -8   2  13     1227.57     1147.50     76.98 o 
  -7   2  13     3829.98     3740.25    137.10 o 
  -6   2  13      843.07      838.16     63.40 o 
  -5   2  13     5690.69     5632.57    235.21 o 
  -4   2  13     1289.35     1318.26     82.44 o 
  -3   2  13     2177.52     2187.46    155.56 o 
  -2   2  13      802.75      843.88     45.32 o 
  -1   2  13     5398.78     5283.55    117.35 o 
   0   2  13      331.16      320.64     25.73 o 
   1   2  13     3564.29     3413.72    103.80 o 
   2   2  13     8476.63     8411.66    242.38 o 
   3   2  13     1836.03     1796.29     78.82 o 
   4   2  13     1817.98     1804.62     80.93 o 
   5   2  13     1060.45      961.99     59.99 o 
   6   2  13      316.95      306.35     34.72 o 
   7   2  13     1336.36     1373.87     83.38 o 
   8   2  13        0.58       13.36     11.94 o 
   9   2  13     2119.62     2424.77    295.14 o 
 -14   3  13        5.97        0.00     26.45 o 
 -13   3  13      407.70      430.04     49.69 o 
 -12   3  13      733.30      737.58     51.78 o 
 -11   3  13      204.57      234.04     25.30 o 
 -10   3  13     2747.06     2951.85    100.59 o 
  -9   3  13     1274.04     1398.85     68.91 o 
  -8   3  13     2808.65     2898.87     97.66 o 
  -7   3  13     4358.79     4499.13    120.34 o 
  -6   3  13      591.78      568.91     54.58 o 
  -5   3  13    15534.68    15544.46    418.83 o 
  -4   3  13     1530.91     1564.87    124.23 o 
  -3   3  13     4953.68     5094.62    161.48 o 
  -2   3  13    16150.89    15732.11    241.32 o 
  -1   3  13     2373.93     2129.36     73.94 o 
   0   3  13     6256.59     6202.88    139.98 o 
   1   3  13     6869.63     6649.96    146.85 o 
   2   3  13      119.46      211.26     29.41 o 
   3   3  13     4310.35     4454.76    124.70 o 
   4   3  13      426.75      404.80     40.23 o 
   5   3  13     3179.37     3205.10    151.31 o 
   6   3  13     2329.30     2535.87    101.23 o 
   7   3  13        6.74       32.52     18.10 o 
   8   3  13     1262.15     1251.78     99.10 o 
   9   3  13      234.39      346.24     64.01 o 
 -14   4  13        1.46        0.00     26.98 o 
 -13   4  13      114.60      155.72     49.02 o 
 -12   4  13      125.09      109.56     29.79 o 
 -11   4  13      473.94      551.22     50.34 o 
 -10   4  13        0.04        3.04     14.92 o 
  -9   4  13      302.47      266.08     32.08 o 
  -8   4  13     1094.94     1144.32     63.87 o 
  -7   4  13      389.05      411.20     62.27 o 
  -6   4  13     3713.05     3796.51    112.43 o 
  -5   4  13     1543.88     1581.95     88.65 o 
  -4   4  13      101.47       48.42     25.52 o 
  -3   4  13       71.65       97.61     22.93 o 
  -2   4  13      114.98      117.56     17.10 o 
  -1   4  13     1323.89     1292.34     82.06 o 
   0   4  13     1167.50     1140.14     77.16 o 
   1   4  13     3453.11     3543.26    109.31 o 
   2   4  13      314.70      381.67     37.64 o 
   3   4  13       87.37       89.15     20.31 o 
   4   4  13     1343.81     1284.49     69.57 o 
   5   4  13     1053.84     1067.84     65.33 o 
   6   4  13      194.38      203.15     30.79 o 
   7   4  13      653.97      738.08     76.00 o 
   8   4  13       72.43       66.56     29.77 o 
 -14   5  13       23.88       37.51     34.97 o 
 -13   5  13      118.16      102.66     49.80 o 
 -12   5  13      185.00      196.10     38.14 o 
 -11   5  13      260.90      210.25     37.83 o 
 -10   5  13      387.27      322.49     34.49 o 
  -9   5  13      297.95      291.10     32.41 o 
  -8   5  13      123.20      138.62     24.72 o 
  -7   5  13      522.29      519.07     43.48 o 
  -6   5  13      193.10      161.52     25.19 o 
  -5   5  13        0.75        0.00     16.76 o 
  -4   5  13      862.78      891.10     66.28 o 
  -3   5  13     2421.18     2333.49     97.73 o 
  -2   5  13       44.70       65.78     28.47 o 
  -1   5  13        9.11        2.13     34.43 o 
   0   5  13     1107.13     1115.04    147.23 o 
   1   5  13     1263.63     1266.38    117.66 o 
   2   5  13       39.74       63.35     18.20 o 
   3   5  13      965.86      988.38     79.99 o 
   4   5  13      659.37      538.32     45.80 o 
   5   5  13      105.17       67.56     28.89 o 
   6   5  13      133.89      154.71     26.50 o 
   7   5  13      324.32      384.80     56.85 o 
   8   5  13       90.56      129.82     38.64 o 
 -13   6  13      473.47      488.21     86.17 o 
 -12   6  13       80.19       97.69     60.06 o 
 -11   6  13       43.67       52.20     38.40 o 
 -10   6  13       19.79       55.18     16.04 o 
  -9   6  13       33.52       31.10     14.90 o 
  -8   6  13       57.89       57.04     16.35 o 
  -7   6  13      136.53       79.38     26.53 o 
  -6   6  13     2150.33     2123.20     86.06 o 
  -5   6  13       34.83       15.29     21.18 o 
  -4   6  13     1388.25     1395.77     70.74 o 
  -3   6  13      272.43      237.43     21.28 o 
  -2   6  13      465.97      504.12     73.34 o 
  -1   6  13      342.69      371.30     46.22 o 
   0   6  13       39.01       16.14     14.14 o 
   1   6  13      673.42      655.25     58.97 o 
   2   6  13     2422.59     2501.88    132.41 o 
   3   6  13        2.23        0.00     12.98 o 
   4   6  13     2001.77     1983.82     88.54 o 
   5   6  13       52.32        2.71     17.32 o 
   6   6  13      488.09      429.06     83.04 o 
   7   6  13      280.25      252.14     46.22 o 
   8   6  13      174.37      207.67     67.91 o 
 -13   7  13      178.40      154.60     46.92 o 
 -12   7  13      807.73      869.24     77.87 o 
 -11   7  13      787.91      985.21     80.64 o 
 -10   7  13     2067.30     1998.87    112.72 o 
  -9   7  13      551.30      652.48     49.38 o 
  -8   7  13      959.94      924.09     58.04 o 
  -7   7  13     2518.51     2515.24     95.90 o 
  -6   7  13        1.36       15.06     20.78 o 
  -5   7  13     4706.15     4689.96    129.47 o 
  -4   7  13      499.75      536.40     44.73 o 
  -3   7  13     1506.04     1568.19     93.96 o 
  -2   7  13     3180.57     2989.04    178.66 o 
  -1   7  13     1748.50     1684.16    103.32 o 
   0   7  13     2214.42     2301.49    151.64 o 
   1   7  13     3006.63     2761.97    124.17 o 
   2   7  13       37.06       23.58     17.79 o 
   3   7  13     2743.39     2784.14    123.21 o 
   4   7  13      518.13      485.99     45.48 o 
   5   7  13      536.32      499.74     60.23 o 
   6   7  13     2184.42     2260.46    132.85 o 
   7   7  13      187.13      188.85     53.37 o 
 -12   8  13      257.81      274.11     49.04 o 
 -11   8  13      530.39      557.80     63.93 o 
 -10   8  13       19.76       72.28     28.27 o 
  -9   8  13      518.63      522.52     59.05 o 
  -8   8  13      420.99      361.99     43.95 o 
  -7   8  13        4.33        2.58     15.82 o 
  -6   8  13     4473.47     4425.08    157.96 o 
  -5   8  13        9.83       24.67     16.31 o 
  -4   8  13     1872.29     1794.26     82.78 o 
  -3   8  13     2951.82     2853.20    108.45 o 
  -2   8  13      458.39      382.32     62.33 o 
  -1   8  13     2004.63     1791.46    138.57 o 
   0   8  13      834.10      845.07     96.00 o 
   1   8  13     2872.75     2925.24    319.04 o 
   2   8  13      831.11      890.07     78.86 o 
   3   8  13       77.84       51.97     21.81 o 
   4   8  13     1777.53     1699.83    149.46 o 
   5   8  13      417.16      389.82     72.83 o 
   6   8  13      454.50      376.56     57.61 o 
   7   8  13     1108.30     1230.63    104.55 o 
 -12   9  13       12.61       31.04     31.65 o 
 -11   9  13        0.98       45.75     23.71 o 
 -10   9  13      242.74      344.50     52.57 o 
  -9   9  13      141.74      221.50     42.98 o 
  -8   9  13      134.92       74.63     62.38 o 
  -7   9  13      629.44      586.04     47.99 o 
  -6   9  13       47.11       31.24     15.17 o 
  -5   9  13     1325.87     1371.58     73.39 o 
  -4   9  13      600.91      583.01     61.37 o 
  -3   9  13      523.33      518.29     46.59 o 
  -2   9  13      905.01      682.73     86.75 o 
  -1   9  13       13.47        0.00     27.62 o 
   0   9  13     1507.71     1624.74     99.83 o 
   1   9  13       84.10      100.48     55.98 o 
   2   9  13      284.52      374.80     48.87 o 
   3   9  13      516.34      661.72     95.79 o 
   4   9  13       71.88       60.06     37.10 o 
   5   9  13       89.07       69.86     37.92 o 
   6   9  13      198.33      256.14     64.11 o 
 -11  10  13        3.56       22.66     24.92 o 
 -10  10  13        1.15       68.87     29.42 o 
  -9  10  13      100.30       98.22     33.94 o 
  -8  10  13       64.49       60.61     26.15 o 
  -7  10  13      205.44      221.79     45.36 o 
  -6  10  13      420.23      444.53     41.97 o 
  -5  10  13       12.59        3.62     21.18 o 
  -4  10  13      260.74      247.46     33.47 o 
  -3  10  13        2.38        0.00     26.42 o 
  -2  10  13       89.70       88.07     31.27 o 
  -1  10  13        9.53      199.50     57.29 o 
   0  10  13      118.10      134.41     31.00 o 
   1  10  13      533.42      701.16     67.78 o 
   2  10  13      931.38      979.18     78.80 o 
   3  10  13       19.07       12.51     27.68 o 
   4  10  13       32.27       76.75     41.85 o 
   5  10  13        8.48        0.00     32.95 o 
 -10  11  13      298.76      258.80     46.07 o 
  -9  11  13      365.50      443.03     60.20 o 
  -8  11  13       76.68       53.05     32.58 o 
  -7  11  13      635.03      684.40     73.60 o 
  -6  11  13       20.79        0.00     19.69 o 
  -5  11  13     1044.76     1074.59     67.84 o 
  -4  11  13       74.53       39.73     23.07 o 
  -3  11  13      115.37       94.06     28.56 o 
  -2  11  13     2033.02     2134.96    122.02 o 
  -1  11  13      167.52      215.50     56.54 o 
   0  11  13     1467.61     1872.66    113.37 o 
   1  11  13      366.11      393.20     52.77 o 
   2  11  13      105.96       63.22     32.05 o 
   3  11  13       70.16       67.17     27.12 o 
   4  11  13       26.52       32.38     32.26 o 
  -8  12  13      171.30      130.07     36.23 o 
  -7  12  13       64.56        8.53     57.34 o 
  -6  12  13      568.13      694.28     73.45 o 
  -5  12  13       35.64       56.93     24.68 o 
  -4  12  13      808.42      831.96     82.76 o 
  -3  12  13      141.10      121.67     26.75 o 
  -2  12  13       57.74       25.87     21.02 o 
  -1  12  13      635.99      587.49     89.18 o 
   0  12  13       15.63        2.57     51.02 o 
   1  12  13      311.18      427.54     78.95 o 
   2  12  13      386.29      336.44     72.84 o 
   3  12  13       17.14        0.00     20.55 o 
  -6  13  13       30.18       49.46     46.29 o 
  -5  13  13      286.21      308.35     52.77 o 
  -4  13  13      328.10      344.95     55.35 o 
  -3  13  13      275.38      294.42     37.70 o 
  -2  13  13      272.91      426.69     65.63 o 
  -1  13  13       28.72       38.03     32.24 o 
   0  13  13      130.46       95.57     41.20 o 
   1  13  13     1015.66      956.38     82.21 o 
 -14   0  14       22.69        0.00     37.64 o 
 -13   0  14      879.87      724.45     94.99 o 
 -12   0  14      789.07      895.09    101.88 o 
 -11   0  14     1103.13     1138.75    111.11 o 
 -10   0  14       98.13       56.43     28.42 o 
  -9   0  14     1444.41     1214.56    112.49 o 
  -8   0  14     2259.06     2301.92    152.20 o 
  -7   0  14      976.36     1344.85    135.86 o 
  -6   0  14     6443.75     6298.39    267.63 o 
  -5   0  14       67.03      133.78     39.08 o 
  -4   0  14     1857.88     1931.35    144.41 o 
  -3   0  14    10029.21    10030.92    325.92 o 
  -2   0  14     1396.04     1382.42    121.07 o 
  -1   0  14     7055.54     7230.78    173.61 o 
   0   0  14    18195.33    18717.25    526.70 o 
   1   0  14       98.92      131.34     28.93 o 
   2   0  14     2906.84     3301.84    130.31 o 
   3   0  14     3593.47     3589.76    177.19 o 
   4   0  14      829.05      963.75     75.74 o 
   5   0  14     3916.93     3944.40    209.90 o 
   6   0  14      573.36      438.80     72.69 o 
   7   0  14      993.34      951.38    107.61 o 
   8   0  14      944.11      876.33    107.43 o 
 -14   1  14      462.54      393.56     50.95 o 
 -13   1  14        9.96       37.77     22.33 o 
 -12   1  14     1300.59     1387.87     89.12 o 
 -11   1  14      422.26      458.73     52.33 o 
 -10   1  14      122.80      104.37     26.72 o 
  -9   1  14     1334.84     1426.15     72.83 o 
  -8   1  14       75.12       68.63     39.28 o 
  -7   1  14     3498.60     3603.05    138.69 o 
  -6   1  14      254.06      321.34     46.91 o 
  -5   1  14      696.47      720.07     63.63 o 
  -4   1  14     4272.19     4097.60    148.97 o 
  -3   1  14     1462.04     1414.99    117.68 o 
  -2   1  14      341.72      425.96     48.89 o 
  -1   1  14     1138.11     1147.65     50.71 o 
   0   1  14     3300.57     3366.52     86.99 o 
   1   1  14     1223.44     1298.18     55.55 o 
   2   1  14      262.81      257.68     26.58 o 
   3   1  14     3669.84     3643.49    115.94 o 
   4   1  14      762.78      765.87     54.56 o 
   5   1  14       10.59        8.51     14.95 o 
   6   1  14     1985.56     1962.68    121.14 o 
   7   1  14        3.93       24.38     15.72 o 
   8   1  14       64.74       61.49     21.31 o 
 -14   2  14       65.63       84.84     26.60 o 
 -13   2  14        0.15        0.00     15.18 o 
 -12   2  14       18.62       60.87     35.08 o 
 -11   2  14      378.51      428.57     42.18 o 
 -10   2  14        0.50      120.81     35.96 o 
  -9   2  14      311.61      298.98     43.89 o 
  -8   2  14      831.18      905.47     72.21 o 
  -7   2  14       30.89       39.29     18.98 o 
  -6   2  14      232.82      183.11     45.79 o 
  -5   2  14     3077.82     3050.64    131.61 o 
  -4   2  14     1723.42     1664.18     96.98 o 
  -3   2  14     2119.32     2115.68    109.14 o 
  -2   2  14        0.75        0.00     11.49 o 
  -1   2  14      359.59      458.61     41.84 o 
   0   2  14        1.61        0.00      9.87 o 
   1   2  14     1115.37     1086.90     78.04 o 
   2   2  14      717.53      730.94     52.59 o 
   3   2  14      897.46      848.26     56.07 o 
   4   2  14      273.10      233.19     32.40 o 
   5   2  14      420.50      343.77     37.80 o 
   6   2  14        8.69        0.00     16.06 o 
   7   2  14       98.79      124.42     25.87 o 
   8   2  14       78.28      103.23     28.66 o 
 -14   3  14      157.44      119.52     49.01 o 
 -13   3  14       91.07      112.14     26.56 o 
 -12   3  14     1236.41     1066.67    109.48 o 
 -11   3  14       15.36       11.99     14.49 o 
 -10   3  14      464.85      546.63     45.62 o 
  -9   3  14       67.44       61.23     38.11 o 
  -8   3  14      418.33      453.41     41.71 o 
  -7   3  14      864.86      841.72     69.08 o 
  -6   3  14      291.17      337.12     52.47 o 
  -5   3  14      470.79      476.20     74.05 o 
  -4   3  14       42.43       37.12     30.97 o 
  -3   3  14      641.92      625.75     60.47 o 
  -2   3  14      176.90      219.84     25.27 o 
  -1   3  14     1703.10     1878.62     73.76 o 
   0   3  14      787.52      822.55     68.64 o 
   1   3  14      328.55      678.19     52.75 o 
   2   3  14       44.37       50.55     15.95 o 
   3   3  14      481.08      479.52     43.99 o 
   4   3  14      312.37      305.78     36.06 o 
   5   3  14       94.04       60.91     34.64 o 
   6   3  14      411.05      407.35     43.16 o 
   7   3  14      463.05      488.06     49.52 o 
   8   3  14        1.46        0.00     30.57 o 
 -14   4  14       13.89       51.64     33.21 o 
 -13   4  14       22.81       89.39     44.56 o 
 -12   4  14      296.45      335.22     68.49 o 
 -11   4  14      881.90      920.65     59.68 o 
 -10   4  14      196.61      216.88     30.33 o 
  -9   4  14     1606.68     1584.95     76.10 o 
  -8   4  14     4043.96     4160.74    122.68 o 
  -7   4  14      633.54      772.46     53.60 o 
  -6   4  14     6847.63     6959.99    193.06 o 
  -5   4  14     1057.66     1163.02     78.31 o 
  -4   4  14      573.19      488.39     72.11 o 
  -3   4  14     3639.24     3483.72     91.00 o 
  -2   4  14      432.74      453.36     34.02 o 
  -1   4  14     4666.41     4899.76    164.12 o 
   0   4  14     9292.21     9305.07    224.65 o 
   1   4  14      104.03      196.78     29.89 o 
   2   4  14     3051.05     3256.05    110.68 o 
   3   4  14     1871.86     1779.24     82.99 o 
   4   4  14      472.25      512.59     46.26 o 
   5   4  14     2395.78     2412.98    106.36 o 
   6   4  14        0.38        0.00     13.85 o 
   7   4  14     1042.37     1012.17     90.72 o 
   8   4  14      402.14      450.65     62.12 o 
 -13   5  14       49.15       45.10     33.39 o 
 -12   5  14      795.02      848.13     74.99 o 
 -11   5  14     1365.10     1520.97     77.53 o 
 -10   5  14      253.26      251.01     45.38 o 
  -9   5  14     1467.76     1506.14    116.38 o 
  -8   5  14       51.00       58.40     17.79 o 
  -7   5  14     1250.88     1209.02     67.65 o 
  -6   5  14     1252.23     1320.57     70.26 o 
  -5   5  14     1489.71     1403.69     87.61 o 
  -4   5  14     3897.72     3766.64    199.07 o 
  -3   5  14        4.44        3.26     16.51 o 
  -2   5  14     1207.88     1162.09     53.10 o 
  -1   5  14      593.37      598.07     57.62 o 
   0   5  14      407.98      287.86     82.51 o 
   1   5  14     3836.90     3825.82    145.53 o 
   2   5  14        1.00       11.12     18.33 o 
   3   5  14     1838.08     1694.48     82.26 o 
   4   5  14     1984.31     2013.90     90.35 o 
   5   5  14      172.32      151.75     27.19 o 
   6   5  14      804.32      744.58     75.44 o 
   7   5  14      231.04      258.44     48.30 o 
 -13   6  14        1.67       32.84     34.84 o 
 -12   6  14        8.04        0.00     42.42 o 
 -11   6  14      834.59      912.28     78.23 o 
 -10   6  14       79.86      123.58     24.27 o 
  -9   6  14      164.72      312.38     36.94 o 
  -8   6  14     1525.21     1579.80     81.65 o 
  -7   6  14      177.19      202.67     29.47 o 
  -6   6  14     1424.33     1370.06     72.21 o 
  -5   6  14     2726.69     2629.64     99.88 o 
  -4   6  14     2531.17     2304.96    157.01 o 
  -3   6  14     1359.94     1296.56    117.99 o 
  -2   6  14      217.16      214.49     40.43 o 
  -1   6  14      991.10      965.55     86.05 o 
   0   6  14     2994.64     3088.23    134.46 o 
   1   6  14      620.81      566.62     57.56 o 
   2   6  14     4343.91     4418.67    231.85 o 
   3   6  14      340.31      343.54     38.91 o 
   4   6  14      646.66      501.53     46.28 o 
   5   6  14      502.23      574.99     50.91 o 
   6   6  14      259.31      314.79     53.21 o 
   7   6  14      735.48      869.08    149.69 o 
 -13   7  14       87.09       74.39     43.06 o 
 -12   7  14        0.59        9.79     21.31 o 
 -11   7  14       23.88        0.00     23.86 o 
 -10   7  14      892.63      957.24     80.78 o 
  -9   7  14      175.30      166.25     28.38 o 
  -8   7  14      229.70      269.30     34.12 o 
  -7   7  14       57.05       61.41     31.66 o 
  -6   7  14      237.70      309.45     37.57 o 
  -5   7  14        7.75        0.00     15.31 o 
  -4   7  14      176.88      213.15     30.25 o 
  -3   7  14      220.78      239.98     56.31 o 
  -2   7  14     1009.44     1032.12    107.06 o 
  -1   7  14       55.63      137.12     34.17 o 
   0   7  14       90.48      100.82     29.83 o 
   1   7  14     2301.43     2440.92    120.18 o 
   2   7  14        0.30       11.99     31.19 o 
   3   7  14      598.44      694.22     67.03 o 
   4   7  14       38.26       33.08     17.18 o 
   5   7  14        2.27       13.97     42.65 o 
   6   7  14       20.05       17.41     23.18 o 
 -12   8  14       37.78       97.86     34.13 o 
 -11   8  14      347.66      294.70     47.26 o 
 -10   8  14       22.74        6.55     27.74 o 
  -9   8  14      388.70      447.93     56.39 o 
  -8   8  14      498.26      491.43     54.71 o 
  -7   8  14       12.18       49.76     21.27 o 
  -6   8  14      109.14      134.87     39.48 o 
  -5   8  14       48.07       49.34     21.65 o 
  -4   8  14      477.85      417.76     42.19 o 
  -3   8  14      158.37      158.50     44.75 o 
  -2   8  14        0.66        0.00     22.62 o 
  -1   8  14     1186.13     1244.77     87.64 o 
   0   8  14      600.55      685.47     66.52 o 
   1   8  14       20.23       25.39     20.71 o 
   2   8  14     1090.44     1161.43    126.19 o 
   3   8  14       57.24       19.06     22.81 o 
   4   8  14        2.63        0.00     37.05 o 
   5   8  14      128.98      107.05     42.93 o 
   6   8  14       70.55       63.21     45.90 o 
 -11   9  14     1130.47     1229.37     98.23 o 
 -10   9  14      177.28      136.79     36.68 o 
  -9   9  14      683.52      745.31     73.74 o 
  -8   9  14       97.33       95.57     31.28 o 
  -7   9  14      267.59      228.25     31.81 o 
  -6   9  14      530.65      533.60     47.85 o 
  -5   9  14      162.57      170.59     29.97 o 
  -4   9  14     1717.43     1813.79     87.52 o 
  -3   9  14      164.87      140.15     31.99 o 
  -2   9  14      251.81      284.85     59.74 o 
  -1   9  14      362.90      322.28     45.97 o 
   0   9  14       46.57       20.68     18.19 o 
   1   9  14     2381.36     2272.26    120.13 o 
   2   9  14      536.23      538.75     59.47 o 
   3   9  14      705.74      619.97     94.91 o 
   4   9  14      170.32      108.53     42.14 o 
   5   9  14      264.28      249.54     64.08 o 
 -10  10  14      139.70       81.64     27.99 o 
  -9  10  14      752.25      739.14     76.96 o 
  -8  10  14      992.76      999.66     87.79 o 
  -7  10  14        9.26        6.69     18.98 o 
  -6  10  14      494.50      524.24     47.94 o 
  -5  10  14     1526.61     1438.63     79.91 o 
  -4  10  14      102.94      120.90     24.08 o 
  -3  10  14     2887.28     2813.31    137.82 o 
  -2  10  14      354.88      248.79     57.94 o 
  -1  10  14     1492.00     1462.08    136.12 o 
   0  10  14     1475.52     1522.67    195.91 o 
   1  10  14       27.18       57.41     24.01 o 
   2  10  14     1982.08     2033.25    169.48 o 
   3  10  14      434.83      391.82     77.64 o 
   4  10  14      234.00      280.49     66.52 o 
  -9  11  14      286.67      293.64     57.22 o 
  -8  11  14       23.61       65.71     31.29 o 
  -7  11  14      475.96      392.04     56.31 o 
  -6  11  14       87.68       66.59     33.12 o 
  -5  11  14      460.89      452.72     45.18 o 
  -4  11  14      529.75      493.69     46.99 o 
  -3  11  14       16.43        0.00     16.05 o 
  -2  11  14     1152.41     1123.24    120.43 o 
  -1  11  14      830.96      804.83    106.73 o 
   0  11  14      291.79      404.33     56.78 o 
   1  11  14      455.37      488.04     84.37 o 
   2  11  14      208.49      215.66     58.37 o 
   3  11  14       82.65       19.35     29.00 o 
  -8  12  14       34.47       36.76     21.58 o 
  -7  12  14       53.15       71.93     34.33 o 
  -6  12  14      729.48      630.81     71.97 o 
  -5  12  14      150.34      185.98     42.86 o 
  -4  12  14       38.79       34.93     28.21 o 
  -3  12  14       26.89       50.49     27.57 o 
  -2  12  14      104.48      135.16     45.29 o 
  -1  12  14        7.12       41.19     33.75 o 
   0  12  14        1.79        0.00     26.03 o 
   1  12  14       94.11      144.12     54.05 o 
  -5  13  14       89.36      132.40     38.83 o 
  -4  13  14      247.19      289.64     52.86 o 
  -3  13  14      102.51       45.72     23.50 o 
  -2  13  14        7.84        0.00     19.68 o 
  -1  13  14        7.67       36.99     35.16 o 
 -14   1  15        0.74       21.31     45.37 o 
 -13   1  15      248.99      220.84     38.55 o 
 -12   1  15       73.52      137.38     34.28 o 
 -11   1  15      144.28      182.49     31.41 o 
 -10   1  15      265.53      278.34     34.95 o 
  -9   1  15      647.63      683.61     64.73 o 
  -8   1  15       51.55       88.74     26.90 o 
  -7   1  15     1058.47     1236.29     90.64 o 
  -6   1  15     3948.52     3941.01    156.58 o 
  -5   1  15      942.84      964.07     77.40 o 
  -4   1  15     2226.80     2192.48    114.52 o 
  -3   1  15      141.05      138.07     30.08 o 
  -2   1  15     2334.64     2385.35     84.27 o 
  -1   1  15       22.44       62.61     15.17 o 
   0   1  15      439.60      462.07     34.09 o 
   1   1  15     2248.93     2414.13     79.74 o 
   2   1  15     1216.22     1163.06     61.52 o 
   3   1  15       45.95       19.11     12.37 o 
   4   1  15     1481.69     1473.55     78.09 o 
   5   1  15      261.06      270.30     34.27 o 
   6   1  15      171.24      127.85     26.56 o 
   7   1  15      819.45      776.84     62.02 o 
 -14   2  15      179.28      101.52     41.09 o 
 -13   2  15      328.44      359.43     40.18 o 
 -12   2  15     1915.09     1845.83     87.84 o 
 -11   2  15     1061.89      992.25     80.53 o 
 -10   2  15     4317.20     4498.87    164.50 o 
  -9   2  15      524.29      737.37     68.36 o 
  -8   2  15     1403.49     1450.66     92.41 o 
  -7   2  15      905.23      953.58     74.13 o 
  -6   2  15      265.88      257.24     42.97 o 
  -5   2  15     9080.17     9291.73    236.83 o 
  -4   2  15       34.08       43.56     31.37 o 
  -3   2  15     3048.43     3138.78    178.37 o 
  -2   2  15     3660.19     3754.44    104.34 o 
  -1   2  15      862.20      864.53     52.11 o 
   0   2  15     3104.88     3295.25     98.38 o 
   1   2  15      938.18      907.76     49.39 o 
   2   2  15      976.63     1005.18     62.37 o 
   3   2  15     1396.63     1314.32     72.32 o 
   4   2  15        5.97        0.00     14.74 o 
   5   2  15     1355.20     1167.65    103.11 o 
   6   2  15     1401.66     1475.02     82.57 o 
   7   2  15      720.84      642.53     56.60 o 
 -14   3  15      227.96      170.62     53.38 o 
 -13   3  15       51.41       55.77     33.82 o 
 -12   3  15      370.47      341.32     60.43 o 
 -11   3  15       56.11       62.23     29.26 o 
 -10   3  15      628.30      595.84     49.32 o 
  -9   3  15     1073.47     1105.37     81.89 o 
  -8   3  15       68.05      124.17     34.72 o 
  -7   3  15     1945.69     1941.44    104.80 o 
  -6   3  15     1446.27     1539.90    133.58 o 
  -5   3  15       27.63       48.91     22.17 o 
  -4   3  15     2866.87     3029.25    151.06 o 
  -3   3  15     2853.35     2994.09    133.64 o 
  -2   3  15     2537.22     2449.36    113.36 o 
  -1   3  15     7368.71     7444.35    175.61 o 
   0   3  15       35.26       61.52     19.09 o 
   1   3  15     6932.59     7036.80    207.29 o 
   2   3  15     3812.88     3738.31    121.57 o 
   3   3  15      735.09      707.51     54.85 o 
   4   3  15     2922.48     3054.77    184.97 o 
   5   3  15       89.23      123.08     26.65 o 
   6   3  15     1871.29     1905.36     93.67 o 
   7   3  15      560.72      631.33     61.97 o 
 -13   4  15      796.56      849.29    112.78 o 
 -12   4  15        5.88        0.00     26.39 o 
 -11   4  15      213.46      254.51     33.58 o 
 -10   4  15      533.58      545.24     47.65 o 
  -9   4  15      115.71       75.05     26.32 o 
  -8   4  15      277.58      302.34     52.89 o 
  -7   4  15      381.87      350.74     46.99 o 
  -6   4  15       30.55       55.59     32.14 o 
  -5   4  15      107.90      124.82     41.93 o 
  -4   4  15     2827.62     2888.35    133.69 o 
  -3   4  15      680.83      653.68     38.37 o 
  -2   4  15     3347.00     3235.70     93.71 o 
  -1   4  15      633.37      643.43     44.60 o 
   0   4  15      791.91      839.69     70.25 o 
   1   4  15        8.00       46.67     20.58 o 
   2   4  15      120.19      181.16     30.76 o 
   3   4  15     1587.50     1692.35     87.55 o 
   4   4  15      152.34      197.46     31.83 o 
   5   4  15     1084.75     1184.32     83.00 o 
   6   4  15       21.73       24.41     20.44 o 
   7   4  15       11.05       21.75     20.43 o 
 -13   5  15        9.24        9.51     27.65 o 
 -12   5  15       62.54       17.79     26.00 o 
 -11   5  15       76.35       53.06     21.47 o 
 -10   5  15       39.49       53.56     22.83 o 
  -9   5  15        3.95       18.17     23.60 o 
  -8   5  15       14.98       68.15     21.47 o 
  -7   5  15      482.74      478.89     45.31 o 
  -6   5  15      805.45      725.49     66.91 o 
  -5   5  15       28.85        4.31     20.06 o 
  -4   5  15      806.68      792.07     97.14 o 
  -3   5  15      295.69      287.73     44.17 o 
  -2   5  15       35.64       28.19     16.30 o 
  -1   5  15       32.59       90.55     31.97 o 
   0   5  15        1.85        6.64     20.99 o 
   1   5  15     2463.17     2507.92    122.71 o 
   2   5  15      179.52      175.53     33.35 o 
   3   5  15       52.70       28.81     19.68 o 
   4   5  15       65.89       23.71     18.82 o 
   5   5  15        0.24        0.00     18.04 o 
   6   5  15        1.89        0.00     21.46 o 
 -13   6  15      624.29      639.01    100.06 o 
 -12   6  15      223.57      264.98     46.51 o 
 -11   6  15       23.10       12.29     36.21 o 
 -10   6  15      850.95      903.42     64.06 o 
  -9   6  15      525.08      598.69     50.35 o 
  -8   6  15        6.81       16.89     13.40 o 
  -7   6  15      552.00      566.84     49.91 o 
  -6   6  15      291.69      267.79     40.29 o 
  -5   6  15      209.66      222.72     59.29 o 
  -4   6  15     1171.39     1168.71    118.27 o 
  -3   6  15        4.14       13.58     24.66 o 
  -2   6  15     4510.31     4501.57    169.61 o 
  -1   6  15     1378.59     1432.22     96.30 o 
   0   6  15     1621.99     1829.60    106.96 o 
   1   6  15      383.62      414.01     53.59 o 
   2   6  15      133.72      127.25     32.68 o 
   3   6  15        2.35        0.00     20.39 o 
   4   6  15      116.40       99.11     24.05 o 
   5   6  15      308.35      300.91     50.21 o 
   6   6  15       29.59       79.42     32.19 o 
 -12   7  15      115.16      131.94     34.99 o 
 -11   7  15        1.71       22.63     24.73 o 
 -10   7  15       79.64       81.62     29.57 o 
  -9   7  15     1099.29     1070.44     67.99 o 
  -8   7  15       99.82       98.24     22.11 o 
  -7   7  15     3757.77     3830.56    126.81 o 
  -6   7  15      613.15      684.26     54.63 o 
  -5   7  15        0.03        6.62     17.02 o 
  -4   7  15      862.10      852.50    100.61 o 
  -3   7  15      765.72      712.82     94.01 o 
  -2   7  15      692.69      723.95     68.68 o 
  -1   7  15     5537.76     5897.96    195.55 o 
   0   7  15      570.05      570.73     60.73 o 
   1   7  15     1857.27     1826.32    239.25 o 
   2   7  15     2628.53     2688.59    130.80 o 
   3   7  15      386.56      417.72     53.70 o 
   4   7  15     2583.74     2539.64    189.68 o 
   5   7  15       89.81      101.44     33.74 o 
   6   7  15      641.20      668.15    149.55 o 
 -11   8  15        4.25       25.10     28.83 o 
 -10   8  15     1427.97     1418.82    103.62 o 
  -9   8  15      318.31      335.05     51.30 o 
  -8   8  15     1370.48     1481.97     80.52 o 
  -7   8  15     1550.88     1637.07     84.46 o 
  -6   8  15     1731.24     1632.70     84.99 o 
  -5   8  15      761.51      791.53     58.79 o 
  -4   8  15      268.73      216.83     52.39 o 
  -3   8  15     1521.77     1403.10    131.55 o 
  -2   8  15     1848.06     1833.25    111.52 o 
  -1   8  15      233.31      261.12     43.46 o 
   0   8  15     1632.27     1679.67    105.60 o 
   1   8  15      544.80      472.21     55.18 o 
   2   8  15      113.29      108.15     30.17 o 
   3   8  15     1589.68     1515.75    100.19 o 
   4   8  15       16.69        0.00     22.10 o 
   5   8  15     1621.96     1561.02    156.07 o 
 -11   9  15       79.28      102.78     49.67 o 
 -10   9  15       11.73        0.00     23.55 o 
  -9   9  15      311.36      297.29     84.18 o 
  -8   9  15      295.34      273.12     48.71 o 
  -7   9  15      400.90      418.25     44.52 o 
  -6   9  15      801.69      762.67     59.48 o 
  -5   9  15      212.66      210.07     32.61 o 
  -4   9  15      420.34      405.42     69.78 o 
  -3   9  15      326.76      282.82     61.87 o 
  -2   9  15      105.35       65.07     31.99 o 
  -1   9  15      496.83      606.67     65.49 o 
   0   9  15      240.20      258.85     82.16 o 
   1   9  15      204.56      221.98     38.99 o 
   2   9  15      377.85      265.06     43.18 o 
   3   9  15        9.42        0.00     35.12 o 
   4   9  15      373.41      267.55     68.25 o 
 -10  10  15       99.45      120.69     53.83 o 
  -9  10  15      317.38      358.03     54.86 o 
  -8  10  15        5.83        0.00     22.13 o 
  -7  10  15      209.57      229.79     58.13 o 
  -6  10  15       44.64       25.22     16.61 o 
  -5  10  15       77.55       43.02     28.41 o 
  -4  10  15      132.75      129.78     35.05 o 
  -3  10  15       27.39        6.84     20.17 o 
  -2  10  15      232.37      102.35     37.79 o 
  -1  10  15        0.01        0.00     21.72 o 
   0  10  15      357.83      354.35     71.52 o 
   1  10  15       14.27       47.80     27.60 o 
   2  10  15      153.58      180.44     58.34 o 
   3  10  15       36.92       58.09     39.73 o 
  -8  11  15      145.08      123.95     54.12 o 
  -7  11  15      501.64      620.43    110.60 o 
  -6  11  15       59.39       39.62     31.27 o 
  -5  11  15        5.79        1.61     18.21 o 
  -4  11  15      120.01      112.72     29.98 o 
  -3  11  15        2.18        0.00     28.81 o 
  -2  11  15      206.09      242.49     59.84 o 
  -1  11  15      429.67      394.06     55.84 o 
   0  11  15      287.70      198.53     50.62 o 
   1  11  15      186.50      196.93     58.33 o 
   2  11  15      778.53      789.63    114.40 o 
  -6  12  15       36.62       58.09     31.13 o 
  -5  12  15      975.92     1047.90     92.88 o 
  -4  12  15       66.91       89.26     33.48 o 
  -3  12  15      207.12      205.81     52.61 o 
  -2  12  15      517.56      503.21     85.69 o 
  -1  12  15      111.44      118.91     37.36 o 
   0  12  15      261.57      288.34     68.37 o 
 -14   0  16      413.35      498.96     86.18 o 
 -13   0  16      490.71      382.54     76.18 o 
 -12   0  16        5.30        0.00     24.07 o 
 -11   0  16     1249.96     1483.07    135.81 o 
 -10   0  16       25.73       19.20     17.61 o 
  -9   0  16      463.51      447.77     80.48 o 
  -8   0  16      837.07      912.67    115.26 o 
  -7   0  16     4470.94     4604.16    247.47 o 
  -6   0  16       37.31        9.75     29.13 o 
  -5   0  16     1603.83     1567.45    140.48 o 
  -4   0  16     4305.61     4117.18    226.10 o 
  -3   0  16        3.11        0.00     32.30 o 
  -2   0  16     4695.80     4765.75    240.58 o 
  -1   0  16     1091.80     1054.85     71.25 o 
   0   0  16      533.31      675.89     59.19 o 
   1   0  16     4929.79     4834.94    330.64 o 
   2   0  16      968.08      961.40     88.81 o 
   3   0  16     6565.73     6735.14    362.54 o 
   4   0  16      310.84      303.22     47.10 o 
   5   0  16      940.79     1028.53    174.74 o 
   6   0  16      318.15      369.64     52.00 o 
   7   0  16      162.85      152.19     38.82 o 
 -14   1  16      361.18      331.81     40.57 o 
 -13   1  16       20.72      157.85     41.25 o 
 -12   1  16      491.70      444.63     45.32 o 
 -11   1  16     1409.82     1420.38     97.33 o 
 -10   1  16       57.18       43.12     27.00 o 
  -9   1  16      933.75      849.53     73.71 o 
  -8   1  16     3776.76     3988.60    219.31 o 
  -7   1  16       19.25       51.57     33.51 o 
  -6   1  16     1044.65      972.93     82.11 o 
  -5   1  16     3009.64     3011.12    139.63 o 
  -4   1  16     1533.04     1572.39     98.63 o 
  -3   1  16     2467.47     2407.89    123.27 o 
  -2   1  16       11.87        3.29     20.47 o 
  -1   1  16     3923.22     4111.36    163.13 o 
   0   1  16     2065.45     2148.21     75.37 o 
   1   1  16       23.17       35.10     14.36 o 
   2   1  16     3300.07     3369.60    105.75 o 
   3   1  16      451.71      440.72     38.01 o 
   4   1  16     1083.57     1094.43     61.05 o 
   5   1  16      595.95      584.47     52.10 o 
   6   1  16       28.34       22.01     18.47 o 
   7   1  16      238.28      227.88     35.55 o 
 -13   2  16        6.38       43.40     21.83 o 
 -12   2  16      388.47      442.78     57.15 o 
 -11   2  16       10.08        0.00     57.71 o 
 -10   2  16       90.13      124.11     41.84 o 
  -9   2  16      106.28       92.54     32.97 o 
  -8   2  16       40.20       33.18     20.93 o 
  -7   2  16      247.26      285.80     46.97 o 
  -6   2  16      459.67      435.64     74.09 o 
  -5   2  16      365.80      366.48     56.29 o 
  -4   2  16       24.20        0.00     21.26 o 
  -3   2  16      535.08      494.30     56.53 o 
  -2   2  16      417.40      367.55     46.02 o 
  -1   2  16     1176.01     1162.10     63.25 o 
   0   2  16      438.31      451.14     35.50 o 
   2   2  16       47.68        0.00     15.30 o 
   3   2  16      390.53      405.38     43.61 o 
   4   2  16       79.07       51.46     18.41 o 
   5   2  16      134.73       37.26     24.37 o 
   6   2  16      395.65      412.42     56.31 o 
 -13   3  16       35.40        0.00     31.96 o 
 -12   3  16       23.86        0.00     19.27 o 
 -11   3  16      141.93      127.16     31.61 o 
 -10   3  16      230.08      266.03     44.46 o 
  -9   3  16       95.01      133.28     32.48 o 
  -8   3  16     1996.38     1919.98    109.62 o 
  -7   3  16      510.33      539.66     85.62 o 
  -6   3  16      157.02      157.08     34.17 o 
  -5   3  16      321.27      293.30     59.25 o 
  -4   3  16      130.06      121.42     31.46 o 
  -3   3  16     2467.11     2469.50    126.51 o 
  -2   3  16       26.29       14.96     11.47 o 
  -1   3  16     1673.19     1904.70     90.12 o 
   0   3  16        1.84        0.00     14.12 o 
   1   3  16     1003.07     1008.86     54.07 o 
   2   3  16      695.63      788.74     57.89 o 
   3   3  16       20.99       12.60     15.23 o 
   4   3  16      218.27      246.01     34.23 o 
   5   3  16      127.36      107.01     23.14 o 
   6   3  16        6.54        0.00     14.61 o 
 -13   4  16       12.74        1.75     26.88 o 
 -12   4  16      304.78      248.89     65.88 o 
 -11   4  16      283.53      347.16     39.43 o 
 -10   4  16      219.58      235.51     39.68 o 
  -9   4  16       39.86       37.79     18.77 o 
  -8   4  16     1242.74     1154.38     86.69 o 
  -7   4  16        9.56        0.00     22.63 o 
  -6   4  16       85.98       80.57     40.30 o 
  -5   4  16      729.14      847.50    185.14 o 
  -4   4  16     2221.56     2428.47    157.88 o 
  -3   4  16       26.63        0.00     20.17 o 
  -2   4  16     2130.35     2264.18    186.75 o 
  -1   4  16      612.85      653.70     46.34 o 
   0   4  16     1005.78     1087.26     74.39 o 
   1   4  16     1561.53     1420.67     94.28 o 
   2   4  16      346.25      322.84     38.13 o 
   3   4  16     2829.10     2876.50    163.05 o 
   4   4  16      433.74      461.40     46.63 o 
   5   4  16     1200.70     1200.81    107.63 o 
   6   4  16      201.11      202.56     41.45 o 
 -13   5  16      218.15      217.62     63.34 o 
 -12   5  16      179.23      158.25     52.60 o 
 -11   5  16     1539.22     1507.72     81.24 o 
 -10   5  16      322.47      302.40     36.99 o 
  -9   5  16     2427.12     2445.11    103.46 o 
  -8   5  16     1885.79     1945.39    166.46 o 
  -7   5  16      314.86      351.00     52.43 o 
  -6   5  16     2449.18     2448.89    175.77 o 
  -5   5  16      786.02      654.34     92.56 o 
  -4   5  16      366.66      312.37     48.07 o 
  -3   5  16     4942.24     4968.96    222.34 o 
  -2   5  16      485.52      463.21     57.88 o 
  -1   5  16     3190.03     3344.76    348.72 o 
   0   5  16     5748.69     5698.34    203.00 o 
   1   5  16      621.41      622.25     65.64 o 
   2   5  16     1943.68     1865.29    158.81 o 
   3   5  16      576.06      572.66     52.24 o 
   4   5  16      721.80      638.60     56.76 o 
   5   5  16     1067.08     1074.38     73.20 o 
   6   5  16       42.03       59.93     31.12 o 
 -12   6  16      641.99      711.17     74.20 o 
 -11   6  16      195.28      218.63     43.56 o 
 -10   6  16      192.49      237.05     34.36 o 
  -9   6  16      167.87      237.38     34.75 o 
  -8   6  16       55.27       22.48     22.69 o 
  -7   6  16     1584.04     1542.92    100.07 o 
  -6   6  16      107.29      108.58     30.26 o 
  -5   6  16     1894.90     1906.28    155.00 o 
  -4   6  16     1106.00     1026.92     85.69 o 
  -3   6  16        2.74        0.84     23.07 o 
  -2   6  16     1594.46     1781.85    110.42 o 
  -1   6  16     1446.81     1568.35    103.19 o 
   0   6  16     2360.62     2365.75    125.78 o 
   1   6  16     1212.70     1316.14     94.19 o 
   2   6  16       33.25       19.23     18.82 o 
   3   6  16     1004.87      902.00    100.64 o 
   4   6  16      144.14      114.65     22.60 o 
   5   6  16        4.44       46.60     55.37 o 
 -12   7  16        3.34       14.47     28.99 o 
 -11   7  16        2.37       16.90     20.26 o 
 -10   7  16        0.11       25.22     22.84 o 
  -9   7  16       13.80        0.00     16.14 o 
  -8   7  16        6.11       17.93     16.31 o 
  -7   7  16        0.53        0.00     19.37 o 
  -6   7  16     1088.68      954.11     98.26 o 
  -5   7  16       95.01      134.40     42.07 o 
  -4   7  16      298.03      271.97     56.52 o 
  -3   7  16       51.87       86.48     28.57 o 
  -2   7  16       49.17       12.89     18.61 o 
  -1   7  16        3.97       20.26     20.77 o 
   0   7  16      177.37      175.07     36.20 o 
   1   7  16     1038.71      967.62     81.04 o 
   2   7  16       26.27       20.60     46.69 o 
   3   7  16        9.17       27.34     18.49 o 
   4   7  16        7.94       27.37     25.88 o 
   5   7  16      291.27      157.63     50.46 o 
 -11   8  16       40.17       68.19     65.20 o 
 -10   8  16      123.71      138.90     38.52 o 
  -9   8  16       24.22        2.99     27.58 o 
  -8   8  16       19.74       34.16     18.75 o 
  -7   8  16        8.90        0.71     20.80 o 
  -6   8  16      335.00      313.64     48.60 o 
  -5   8  16       87.65       58.96     32.19 o 
  -4   8  16      248.52      141.63     45.04 o 
  -3   8  16        3.92        7.40     19.70 o 
  -2   8  16       23.04       33.35     25.38 o 
  -1   8  16        8.22        0.00     22.23 o 
   0   8  16      545.40      457.38     58.35 o 
   1   8  16        2.31       43.18     21.24 o 
   2   8  16      372.29      335.48     57.86 o 
   3   8  16      546.93      535.48     92.76 o 
   4   8  16       10.26       27.26     34.56 o 
 -10   9  16       87.73       64.65     66.86 o 
  -9   9  16      328.14      288.14     51.24 o 
  -8   9  16      457.93      559.32     78.59 o 
  -7   9  16      385.18      490.30     49.45 o 
  -6   9  16     2256.65     2320.82    111.74 o 
  -5   9  16       99.25      101.98     26.34 o 
  -4   9  16      335.39      363.35     72.61 o 
  -3   9  16     1764.98     1819.56    156.02 o 
  -2   9  16       94.23      113.29     33.17 o 
  -1   9  16      905.06      828.73     78.01 o 
   0   9  16     2133.40     2321.44    130.91 o 
   1   9  16      103.37       90.29     29.12 o 
   2   9  16      367.81      494.89     88.54 o 
   3   9  16       94.46       94.09     43.69 o 
  -9  10  16       72.59       83.23     68.59 o 
  -8  10  16       67.17       46.85     60.13 o 
  -7  10  16      438.13      563.88     77.83 o 
  -6  10  16      172.31      161.14     29.55 o 
  -5  10  16      859.44      984.03     70.12 o 
  -4  10  16      576.17      483.11     81.27 o 
  -3  10  16      225.04      167.67     49.09 o 
  -2  10  16      729.91      900.87     94.69 o 
  -1  10  16      127.35      109.64     31.44 o 
   0  10  16      839.11      876.82     82.67 o 
   1  10  16      696.87      853.63    115.54 o 
   2  10  16       10.70        8.69     22.35 o 
  -7  11  16      179.63      199.60     45.50 o 
  -6  11  16      118.40       51.99     33.67 o 
  -5  11  16      361.32      356.72     51.98 o 
  -4  11  16       64.69       20.08     26.19 o 
  -3  11  16      914.89      935.65    113.27 o 
  -2  11  16       22.33        0.00     35.57 o 
  -1  11  16      661.17      628.64     71.34 o 
   0  11  16       76.95       57.44     25.51 o 
 -13   1  17     1110.96     1007.05     86.42 o 
 -12   1  17       66.00      110.44     39.83 o 
 -11   1  17      266.85      271.07     72.86 o 
 -10   1  17      509.75      503.62     65.07 o 
  -9   1  17       88.08       52.94     22.57 o 
  -8   1  17       26.34       39.47     56.09 o 
  -7   1  17      810.73      794.82     76.67 o 
  -6   1  17      491.83      593.11     73.94 o 
  -5   1  17      310.60      343.19     50.54 o 
  -4   1  17      200.17      192.01     47.44 o 
  -3   1  17     1370.86     1422.31    103.95 o 
  -2   1  17     1526.05     1352.08     95.94 o 
  -1   1  17      303.36      298.87     34.89 o 
   0   1  17     1001.65     1021.42     54.20 o 
   1   1  17       70.38       54.40     21.81 o 
   2   1  17      444.87      474.19     41.14 o 
   3   1  17      107.39       69.12     14.81 o 
   4   1  17      123.45       96.96     20.29 o 
   5   1  17     1184.93     1222.61    122.79 o 
   6   1  17        2.47       20.25     17.04 o 
 -13   2  17       15.19       49.25     28.76 o 
 -12   2  17      684.16      683.95     70.88 o 
 -11   2  17       31.24       44.78     47.46 o 
 -10   2  17     1604.35     1460.60    100.74 o 
  -9   2  17      908.50      794.49    105.74 o 
  -8   2  17      298.73      339.24     53.17 o 
  -7   2  17     4425.57     4834.91    424.11 o 
  -6   2  17     3521.94     3681.35    180.14 o 
  -5   2  17      240.56      236.22     39.40 o 
  -4   2  17     2511.73     2346.46    127.26 o 
  -3   2  17       22.63        3.60     21.51 o 
  -2   2  17     1012.82     1140.74     97.69 o 
  -1   2  17     6702.33     6824.70    157.95 o 
   0   2  17      821.94      966.13     53.06 o 
   1   2  17     4175.97     4156.90    177.98 o 
   2   2  17     2217.87     2172.14     83.44 o 
   3   2  17      524.67      499.14     42.24 o 
   4   2  17     1955.42     1959.04     84.33 o 
   5   2  17      125.00      171.16     30.91 o 
 -13   3  17      563.20      612.40     96.76 o 
 -12   3  17       70.37       81.05     27.57 o 
 -11   3  17      122.56      137.85     33.07 o 
 -10   3  17      482.74      545.44     63.22 o 
  -9   3  17      127.92      178.43     37.61 o 
  -8   3  17      441.99      418.50     78.86 o 
  -7   3  17       66.49      103.47     30.65 o 
  -6   3  17     1050.47     1088.82    136.93 o 
  -5   3  17     2672.78     2580.68    134.00 o 
  -4   3  17       10.52        4.13     24.48 o 
  -3   3  17     2486.49     2374.92    127.05 o 
  -2   3  17     1923.36     1775.91    109.95 o 
  -1   3  17       87.15      137.59     25.10 o 
   0   3  17     1690.64     1656.40     79.34 o 
   1   3  17       97.26       60.60     22.59 o 
   2   3  17      842.80      868.63     53.49 o 
   3   3  17      368.14      398.68     61.70 o 
   4   3  17      412.38      409.79     45.25 o 
   5   3  17      796.07      854.70     66.16 o 
 -12   4  17       40.41       27.36     21.26 o 
 -11   4  17       24.56       27.10     38.46 o 
 -10   4  17       62.53       73.08     32.57 o 
  -9   4  17      714.40      862.03     77.26 o 
  -8   4  17       68.73      120.26     70.96 o 
  -7   4  17      445.59      455.79     78.75 o 
  -6   4  17     1887.61     1800.68    115.45 o 
  -5   4  17       87.09       63.57     27.39 o 
  -4   4  17     1482.54     1390.95     98.71 o 
  -3   4  17      134.12       90.22     68.78 o 
  -2   4  17     1974.00     1875.73    113.67 o 
  -1   4  17       57.94       45.73     17.57 o 
   0   4  17      296.92      351.75     44.87 o 
   1   4  17     2216.96     2442.65    186.62 o 
   2   4  17      527.42      530.82     51.33 o 
   3   4  17      436.80      419.69     46.12 o 
   4   4  17      905.67      984.59     70.26 o 
   5   4  17       12.34        2.85     19.28 o 
 -12   5  17        0.10        0.00     33.67 o 
 -11   5  17       93.60       55.57     34.61 o 
 -10   5  17        5.74        0.00     17.96 o 
  -9   5  17      135.31      147.84     70.38 o 
  -8   5  17      170.70      153.19     33.58 o 
  -7   5  17      123.68      202.06     54.98 o 
  -6   5  17      182.93      223.37     61.26 o 
  -5   5  17      624.45      694.52     98.83 o 
  -4   5  17       71.01       65.20     25.51 o 
  -3   5  17      174.97      154.64     35.20 o 
  -2   5  17      119.01      150.19     34.20 o 
  -1   5  17       67.80      100.88     30.14 o 
   0   5  17       91.23      124.58     34.49 o 
   1   5  17      502.24      472.74     59.00 o 
   2   5  17       12.03       22.62     19.35 o 
   3   5  17      179.67      200.77     33.02 o 
   4   5  17       38.49       42.54     19.73 o 
   5   5  17      106.76      127.93     58.80 o 
 -11   6  17       35.89       77.53     40.12 o 
 -10   6  17      244.56      226.43     34.55 o 
  -9   6  17      776.82      694.23     74.03 o 
  -8   6  17       16.48        0.00     16.46 o 
  -7   6  17      754.72      945.18     81.16 o 
  -6   6  17     1343.59     1329.53    134.26 o 
  -5   6  17       15.22       43.41     27.98 o 
  -4   6  17     1564.41     1709.05    170.45 o 
  -3   6  17      407.92      403.19     95.94 o 
  -2   6  17     1514.29     1560.31    107.19 o 
  -1   6  17     1970.72     2072.26    122.05 o 
   0   6  17       12.21       27.50     26.01 o 
   1   6  17     2245.65     2300.95    190.50 o 
   2   6  17      583.40      449.37     85.16 o 
   3   6  17      162.65      192.91     73.93 o 
   4   6  17      250.35      270.29     43.71 o 
 -11   7  17       74.02       95.31     36.73 o 
 -10   7  17      902.96      993.79    119.50 o 
  -9   7  17       59.50      104.88     26.95 o 
  -8   7  17      493.59      492.41     49.53 o 
  -7   7  17       93.60      147.47     35.49 o 
  -6   7  17      159.25      127.19     44.18 o 
  -5   7  17     2544.18     2456.53    181.86 o 
  -4   7  17       11.16        0.00     28.22 o 
  -3   7  17     2470.07     2602.44    179.22 o 
  -2   7  17      308.31      298.68     49.11 o 
  -1   7  17      117.98       88.73     57.68 o 
   0   7  17      723.29      824.91     97.07 o 
   1   7  17       46.67       35.71     21.83 o 
   2   7  17     2052.67     1897.04    133.99 o 
   3   7  17      268.85      185.82     37.12 o 
 -10   8  17      609.33      693.04     76.53 o 
  -9   8  17      559.77      633.65    132.48 o 
  -8   8  17      390.36      385.60     46.41 o 
  -7   8  17      152.24      140.20     33.62 o 
  -6   8  17      769.36      737.43    102.62 o 
  -5   8  17       15.48       14.95     22.93 o 
  -4   8  17     2303.58     2273.38    177.26 o 
  -3   8  17      491.30      445.16     59.42 o 
  -2   8  17     2135.11     2073.40    125.41 o 
  -1   8  17      457.05      495.40     63.81 o 
   0   8  17       30.92        0.00     22.46 o 
   1   8  17     1641.93     1650.73    110.81 o 
   2   8  17      320.69      236.18     42.01 o 
  -9   9  17      479.78      462.67     65.17 o 
  -8   9  17      608.48      644.89     75.44 o 
  -7   9  17        5.44      100.41     28.24 o 
  -6   9  17      169.38      167.98     37.47 o 
  -5   9  17      113.46       44.71     30.93 o 
  -4   9  17       26.70       17.43     28.77 o 
  -3   9  17      582.37      542.84     64.67 o 
  -2   9  17      242.44      264.66     48.62 o 
  -1   9  17       97.10      106.85     49.37 o 
   0   9  17      701.03      706.62    131.80 o 
   1   9  17      116.54      161.00     39.74 o 
  -8  10  17      179.77       99.90     92.48 o 
  -7  10  17       42.49       62.87     23.98 o 
  -6  10  17       39.75       27.92     28.84 o 
  -5  10  17      106.40       93.17     36.94 o 
  -4  10  17       40.81       34.51     29.33 o 
  -3  10  17        2.78        0.00     23.67 o 
  -2  10  17      181.46      136.10     32.35 o 
  -1  10  17       33.88       29.16     24.51 o 
   0  10  17       68.78       99.76     31.72 o 
  -5  11  17      147.00       60.60     33.40 o 
  -4  11  17       22.05        0.00     26.48 o 
  -3  11  17       29.16       22.17     25.15 o 
 -12   0  18      184.42      276.54     75.92 o 
 -11   0  18     2199.20     2355.05    196.54 o 
 -10   0  18      428.87      507.76     94.90 o 
  -9   0  18     2275.23     2316.34    192.78 o 
  -8   0  18      212.34      286.60     68.69 o 
  -7   0  18      479.93      648.87    106.35 o 
  -6   0  18     1371.77     1390.60    144.08 o 
  -5   0  18      705.49      686.04     99.83 o 
  -4   0  18     1782.85     2039.30    171.00 o 
  -3   0  18     4656.63     4429.39    253.25 o 
  -2   0  18        8.55        6.67     37.29 o 
  -1   0  18     3523.15     3258.15    213.89 o 
   0   0  18     4306.98     4214.52    159.66 o 
   1   0  18     1522.40     1480.02     97.35 o 
   2   0  18      586.48      613.88     65.54 o 
   3   0  18       30.27       33.91     56.10 o 
   4   0  18      514.74      453.77     59.17 o 
   5   0  18      605.88      591.32     70.91 o 
 -12   1  18       67.29       75.31     27.11 o 
 -11   1  18        5.74        0.00     28.44 o 
 -10   1  18      430.52      380.84     56.17 o 
  -9   1  18        3.64      106.46     37.26 o 
  -8   1  18     1052.93     1076.78    130.76 o 
  -7   1  18     1352.11     1388.96    103.98 o 
  -6   1  18      445.79      451.52     65.46 o 
  -5   1  18     1408.45     1366.59     99.81 o 
  -4   1  18     1441.98     1410.36    101.08 o 
  -3   1  18      251.62      243.56     73.32 o 
  -2   1  18     1614.58     1581.95    106.64 o 
  -1   1  18        6.14       12.66     20.37 o 
   0   1  18     4441.31     4672.07    118.54 o 
   1   1  18      936.19      884.32     53.53 o 
   2   1  18      695.25      746.43     50.98 o 
   3   1  18     2292.89     2638.97     97.92 o 
   4   1  18       27.92       20.19     14.44 o 
   5   1  18       35.84       24.73     13.37 o 
 -12   2  18       16.36       28.98     21.65 o 
 -11   2  18       25.16       33.58     23.67 o 
 -10   2  18        0.00        0.00     23.21 o 
  -9   2  18       20.15       41.94     46.98 o 
  -8   2  18      419.51      406.99     57.88 o 
  -7   2  18      409.96      400.40     57.82 o 
  -6   2  18       68.63       95.42     30.97 o 
  -5   2  18      195.02      201.55     40.97 o 
  -4   2  18      502.57      453.12    128.57 o 
  -3   2  18      159.06      157.28     37.64 o 
  -2   2  18       28.28        0.00     24.36 o 
  -1   2  18      392.95      567.52     68.69 o 
   0   2  18      260.27      200.07     28.69 o 
   1   2  18       19.61       93.02     24.62 o 
   2   2  18       10.61       29.06     19.33 o 
   3   2  18       12.82        9.34     16.28 o 
   4   2  18        9.30       38.37     16.52 o 
 -12   3  18      371.97      359.34     54.89 o 
 -11   3  18      118.25       94.55     31.85 o 
 -10   3  18        3.54       16.00     21.77 o 
  -9   3  18      412.64      342.18     73.39 o 
  -8   3  18      229.35      272.97     84.53 o 
  -7   3  18       29.31       73.99     31.96 o 
  -6   3  18      402.41      384.85     56.03 o 
  -5   3  18      959.07     1007.60     87.18 o 
  -4   3  18      336.84      357.50     53.49 o 
  -3   3  18      400.76      382.07     54.67 o 
  -2   3  18       52.24       71.24     46.78 o 
  -1   3  18       46.40       46.82     44.52 o 
   0   3  18      530.22      515.93     61.45 o 
   1   3  18      193.03      273.24     35.61 o 
   2   3  18      323.20      285.55     32.10 o 
   3   3  18      390.48      437.37     40.02 o 
   4   3  18        6.37       13.76     18.27 o 
 -12   4  18      155.01      135.72     34.47 o 
 -11   4  18      846.21      857.45     80.85 o 
 -10   4  18      196.91      248.59     45.58 o 
  -9   4  18      658.18      768.47     74.77 o 
  -8   4  18     1215.35     1167.27    130.68 o 
  -7   4  18      755.94      829.95     84.12 o 
  -6   4  18     2030.50     2266.96    132.55 o 
  -5   4  18      162.54      183.82     40.52 o 
  -4   4  18     1290.89     1274.89     98.35 o 
  -3   4  18      575.33      679.06     71.83 o 
  -2   4  18       93.32       25.46     38.33 o 
  -1   4  18      540.83      492.92     59.50 o 
   0   4  18     1326.33     1437.03    102.88 o 
   1   4  18      432.62      406.36     57.42 o 
   2   4  18      119.20      148.39     27.95 o 
   3   4  18      110.17      120.19     38.67 o 
   4   4  18       49.39       22.80     26.16 o 
 -11   5  18       12.05        0.00     19.30 o 
 -10   5  18      103.10      136.87     90.22 o 
  -9   5  18       27.98       43.61     31.31 o 
  -8   5  18      694.56      681.86    100.43 o 
  -7   5  18     2539.11     2539.52    191.38 o 
  -6   5  18      104.95      183.29     42.30 o 
  -5   5  18     3767.35     3796.25    195.35 o 
  -4   5  18      962.42      962.15     87.36 o 
  -3   5  18      776.50      766.66     76.50 o 
  -2   5  18     3442.68     3357.89    297.84 o 
  -1   5  18      222.66      291.49     48.64 o 
   0   5  18     2164.18     2370.47    158.13 o 
   1   5  18      807.07      736.09     75.43 o 
   2   5  18      444.43      533.08     65.09 o 
   3   5  18     2004.70     2024.10    122.93 o 
 -11   6  18      193.01      133.60     48.05 o 
 -10   6  18       23.95        6.69     44.63 o 
  -9   6  18      208.87      213.67     42.31 o 
  -8   6  18     1152.75     1247.48     95.96 o 
  -7   6  18      603.89      750.41    103.22 o 
  -6   6  18      175.12      184.61     60.43 o 
  -5   6  18      304.73      341.80     91.41 o 
  -4   6  18      499.60      506.34     62.16 o 
  -3   6  18     1856.68     1643.89    186.67 o 
  -2   6  18       18.19       59.71     28.46 o 
  -1   6  18     3618.59     3872.84    170.65 o 
   0   6  18       43.07       57.24     27.13 o 
   1   6  18      125.72      117.80     31.85 o 
   2   6  18      575.94      576.19     67.21 o 
   3   6  18      177.48      169.57     38.75 o 
 -10   7  18      181.18      165.10     40.79 o 
  -9   7  18       10.38       38.16     25.66 o 
  -8   7  18      136.99       87.86     30.46 o 
  -7   7  18       36.25       18.94     23.42 o 
  -6   7  18       60.59       93.08     42.05 o 
  -5   7  18       81.14       99.11     30.35 o 
  -4   7  18       51.14        7.31     22.23 o 
  -3   7  18       42.09        9.36     23.12 o 
  -2   7  18      622.34      502.25     65.46 o 
  -1   7  18        8.32        0.00     27.69 o 
   0   7  18        5.56       17.06     23.00 o 
   1   7  18       47.75       89.72     38.78 o 
   2   7  18       31.42        5.35     30.64 o 
  -9   8  18       40.88       33.99     26.82 o 
  -8   8  18     1163.06     1206.72    106.49 o 
  -7   8  18       50.61       30.83     30.22 o 
  -6   8  18       34.85        0.00     32.46 o 
  -5   8  18       43.57       17.88     27.16 o 
  -4   8  18        2.39        0.00     31.15 o 
  -3   8  18       74.96      105.27     32.64 o 
  -2   8  18      118.71       29.76     26.54 o 
  -1   8  18      262.25      254.07     43.52 o 
   0   8  18       10.92       30.46     20.20 o 
   1   8  18       54.57       45.05     25.57 o 
  -8   9  18      350.79      442.56     90.24 o 
  -7   9  18      520.67      591.97     68.40 o 
  -6   9  18      213.88      173.91     53.72 o 
  -5   9  18      564.13      574.72     94.70 o 
  -4   9  18      249.28      239.69     64.57 o 
  -3   9  18       80.79       55.92     29.10 o 
  -2   9  18     1798.54     1848.84    125.94 o 
  -1   9  18       65.02       53.53     26.33 o 
   0   9  18     1073.94      953.19    121.89 o 
  -5  10  18      211.97      213.05     58.13 o 
  -4  10  18      274.64      343.91     83.54 o 
  -3  10  18      713.62      653.59     81.49 o 
 -12   1  19       26.86        0.00     23.56 o 
 -11   1  19        3.93       28.62     42.44 o 
 -10   1  19      125.24       67.54     28.34 o 
  -9   1  19     1538.32     1639.64    117.85 o 
  -8   1  19       11.76       48.65     27.58 o 
  -7   1  19     1221.36     1176.00     97.13 o 
  -6   1  19      769.54      803.24     82.66 o 
  -5   1  19       58.02       60.97     38.25 o 
  -4   1  19     1136.01     1105.25     93.48 o 
  -3   1  19      141.60      120.43     32.68 o 
  -2   1  19     2574.96     2544.86    139.43 o 
  -1   1  19       21.32       55.06     29.22 o 
   0   1  19        6.96       22.28     14.36 o 
   1   1  19      952.30     1103.41     61.92 o 
   2   1  19      214.91      182.09     38.13 o 
   3   1  19       94.94       94.75     18.33 o 
 -12   2  19       54.86       63.57     21.44 o 
 -11   2  19       31.79        0.00     20.58 o 
 -10   2  19      354.76      442.65     61.23 o 
  -9   2  19       75.89      130.71     42.88 o 
  -8   2  19     1164.54     1125.63    178.29 o 
  -7   2  19      332.75      366.49     56.13 o 
  -6   2  19      923.34      958.79     88.02 o 
  -5   2  19     1109.84      953.60     88.41 o 
  -4   2  19      345.70      361.44     82.99 o 
  -3   2  19     3195.20     3100.29    153.61 o 
  -2   2  19      279.01      312.23     51.83 o 
  -1   2  19     1425.68     1324.73    100.00 o 
   0   2  19      234.79      190.55     38.14 o 
   1   2  19       71.97       63.83     32.45 o 
   2   2  19     1909.00     1996.81     99.14 o 
   3   2  19      586.71      608.77     49.13 o 
 -11   3  19       35.31       71.87     29.92 o 
 -10   3  19      688.83      736.53    138.47 o 
  -9   3  19     1801.98     1901.32    126.97 o 
  -8   3  19        8.25       70.26     30.28 o 
  -7   3  19     1821.49     1828.39    122.91 o 
  -6   3  19     1444.47     1610.67    114.43 o 
  -5   3  19      178.32      174.75     37.52 o 
  -4   3  19     2129.43     2237.46    132.14 o 
  -3   3  19       75.55       68.67     26.38 o 
  -2   3  19     1959.68     1873.05    119.61 o 
  -1   3  19     1875.83     1877.41    167.42 o 
   0   3  19      138.88      151.72     40.26 o 
   1   3  19     1809.37     1790.01    116.76 o 
   2   3  19      560.16      596.37     56.21 o 
   3   3  19      164.32      176.86     32.91 o 
 -11   4  19      181.12      120.86     53.28 o 
 -10   4  19      115.87      144.70     53.45 o 
  -9   4  19      388.84      420.59     83.56 o 
  -8   4  19       81.68      115.77     38.75 o 
  -7   4  19       88.06      150.25     41.00 o 
  -6   4  19     1026.50     1094.67     94.87 o 
  -5   4  19       54.68       71.87     28.12 o 
  -4   4  19       58.37       53.24     33.32 o 
  -3   4  19      622.43      559.53     82.87 o 
  -2   4  19      193.87      161.53     37.68 o 
  -1   4  19      249.10      236.13     47.02 o 
   0   4  19     1315.01     1495.54    246.16 o 
   1   4  19      299.94      289.16     47.31 o 
   2   4  19     1015.26      987.87     89.20 o 
   3   4  19        1.03        0.00     25.46 o 
 -10   5  19        0.75       22.10     35.27 o 
  -9   5  19      336.68      382.88     79.15 o 
  -8   5  19        0.55       93.43     48.20 o 
  -7   5  19        0.51       24.42     27.22 o 
  -6   5  19        8.01        0.00     20.86 o 
  -5   5  19      540.90      484.09     66.38 o 
  -4   5  19       19.62        5.58     33.11 o 
  -3   5  19      502.11      500.50    117.11 o 
  -2   5  19      627.82      580.51     69.27 o 
  -1   5  19      172.75      228.71     46.75 o 
   0   5  19        0.09        0.00     26.12 o 
   1   5  19       19.15       22.24     44.77 o 
   2   5  19       98.31      122.28     33.30 o 
 -10   6  19       90.94      103.36     31.41 o 
  -9   6  19        3.67       39.78     25.14 o 
  -8   6  19       14.93        0.00     34.59 o 
  -7   6  19       85.03       66.85     31.74 o 
  -6   6  19      422.84      429.42     62.43 o 
  -5   6  19      274.75      279.54     55.63 o 
  -4   6  19      118.56      129.20     34.54 o 
  -3   6  19     1204.86     1251.00    101.75 o 
  -2   6  19       16.52       46.43     27.37 o 
  -1   6  19      666.33      718.32     79.12 o 
   0   6  19      152.95      165.28     36.74 o 
   1   6  19      258.42      268.19     47.85 o 
  -9   7  19      437.22      381.07     56.10 o 
  -8   7  19      173.16      162.31     54.34 o 
  -7   7  19     1371.96     1328.79    142.99 o 
  -6   7  19     1513.99     1631.79    119.57 o 
  -5   7  19      384.18      373.18     59.52 o 
  -4   7  19     1253.12     1411.82    109.31 o 
  -3   7  19        1.56        0.00     26.67 o 
  -2   7  19      405.00      372.72     58.15 o 
  -1   7  19     1711.73     1696.72    156.64 o 
   0   7  19      469.84      512.24     65.50 o 
   1   7  19      698.58      758.89    114.12 o 
  -8   8  19      142.08      144.89     50.88 o 
  -7   8  19      336.29      372.92     78.98 o 
  -6   8  19     1034.44      962.54    123.32 o 
  -5   8  19      620.61      664.58     77.97 o 
  -4   8  19      232.07      250.45     49.19 o 
  -3   8  19      664.23      686.54     77.49 o 
  -2   8  19      121.55       82.72     27.96 o 
  -1   8  19      288.03      321.10     55.01 o 
  -5   9  19      481.61      598.72    106.15 o 
  -4   9  19      368.40      399.20    119.86 o 
  -3   9  19       15.83       10.47     24.11 o 
 -11   0  20      223.00      147.08     49.62 o 
 -10   0  20      468.32      557.10    101.30 o 
  -9   0  20      232.78      201.01     66.29 o 
  -8   0  20     1167.17     1271.80    148.57 o 
  -7   0  20     4222.79     4532.04    275.61 o 
  -6   0  20     1051.54      873.08    122.58 o 
  -5   0  20     3707.77     3930.52    254.28 o 
  -4   0  20      281.44      296.52     73.11 o 
  -3   0  20      657.89      536.84     91.57 o 
  -2   0  20     1930.28     1971.06    178.43 o 
  -1   0  20      186.83      168.62     62.18 o 
   0   0  20     2904.56     3336.47    230.17 o 
   1   0  20      507.31      569.06     66.40 o 
   2   0  20      411.43      609.72     70.46 o 
 -11   1  20      566.18      669.27     79.71 o 
 -10   1  20       17.94       16.79     21.63 o 
  -9   1  20      132.21      113.45     59.87 o 
  -8   1  20      384.44      495.79     68.23 o 
  -7   1  20       13.91        0.00     23.47 o 
  -6   1  20      101.39      128.67     34.71 o 
  -5   1  20       31.63       39.42     91.50 o 
  -4   1  20     1928.82     1913.71    124.74 o 
  -3   1  20      364.50      429.80     60.32 o 
  -2   1  20      342.99      293.27     50.22 o 
  -1   1  20     1672.72     1608.35    113.57 o 
   0   1  20       24.08       32.35     22.86 o 
   1   1  20      286.59      305.41     40.26 o 
   2   1  20       96.84      117.43     24.15 o 
 -11   2  20        9.79       10.18     20.88 o 
 -10   2  20      211.02      244.87     52.20 o 
  -9   2  20        1.01       28.12     27.84 o 
  -8   2  20      121.48       90.93     43.89 o 
  -7   2  20      123.36      150.42     53.59 o 
  -6   2  20        2.46        0.00     31.12 o 
  -5   2  20      293.65      367.72     55.97 o 
  -4   2  20      276.42      227.68     47.60 o 
  -3   2  20      360.44      305.41     51.67 o 
  -2   2  20       48.51        0.00     23.69 o 
  -1   2  20       27.19        0.00     55.68 o 
   0   2  20      160.56      171.91     37.43 o 
   1   2  20      225.30      204.26     40.39 o 
   2   2  20        0.27        0.00     17.21 o 
 -10   3  20      118.94      137.86     37.01 o 
  -9   3  20      109.51       57.53     30.51 o 
  -8   3  20      840.20      938.05    109.49 o 
  -7   3  20       74.46       99.86     37.75 o 
  -6   3  20       10.71       36.19     29.77 o 
  -5   3  20       37.66       25.44     21.99 o 
  -4   3  20       18.35        9.55     30.23 o 
  -3   3  20        0.56        1.44     20.56 o 
  -2   3  20      107.18      132.85     37.88 o 
  -1   3  20      817.91      927.67     88.65 o 
   0   3  20       15.79       13.55     20.56 o 
   1   3  20      131.38      234.29     45.44 o 
   2   3  20        1.82        0.00     43.94 o 
 -10   4  20      283.47      328.07     56.27 o 
  -9   4  20        5.29       28.55     26.86 o 
  -8   4  20      835.21      838.53     87.35 o 
  -7   4  20     1872.43     2128.25    137.52 o 
  -6   4  20       90.38       55.28     39.07 o 
  -5   4  20     2951.56     3079.61    238.39 o 
  -4   4  20      410.87      438.04     62.34 o 
  -3   4  20      428.58      498.74     64.63 o 
  -2   4  20     1522.86     1322.32    106.62 o 
  -1   4  20       17.49       33.74     30.39 o 
   0   4  20     1032.79     1034.12     93.52 o 
   1   4  20      669.63      650.57     75.06 o 
  -9   5  20     1035.23     1034.35    226.82 o 
  -8   5  20       70.18       58.74     31.80 o 
  -7   5  20      150.45       66.56     28.10 o 
  -6   5  20      677.98      534.63     69.97 o 
  -5   5  20       44.81       25.06     20.22 o 
  -4   5  20     1252.12     1270.64    105.14 o 
  -3   5  20      372.06      395.35     59.08 o 
  -2   5  20     1114.60     1179.01    100.88 o 
  -1   5  20      331.64      288.63     48.65 o 
   0   5  20       97.48       75.30     29.32 o 
  -8   6  20     1086.04     1033.61     97.63 o 
  -7   6  20       65.10       74.82     72.46 o 
  -6   6  20       44.09       66.69     30.43 o 
  -5   6  20     1009.09      956.48     93.18 o 
  -4   6  20      163.57      144.61     37.80 o 
  -3   6  20     1366.74     1513.86    149.97 o 
  -2   6  20      366.21      317.50    106.71 o 
  -1   6  20       30.22        0.00     34.06 o 
   0   6  20      316.95      194.17     58.04 o 
  -7   7  20       63.97       18.28     37.66 o 
  -6   7  20      192.11      210.76     48.57 o 
  -5   7  20      129.96      121.53     36.01 o 
  -4   7  20      114.68       83.87     32.15 o 
  -3   7  20      154.54      153.46     37.31 o 
  -2   7  20       83.16       58.31     29.29 o 
 -10   1  21      105.80       82.62     33.64 o 
  -9   1  21      685.00      671.64     79.59 o 
  -8   1  21       39.31       63.62     26.09 o 
  -7   1  21       31.97       19.15     21.05 o 
  -6   1  21     1892.42     1809.00    125.99 o 
  -5   1  21      136.56       65.79     41.92 o 
  -4   1  21      761.82      708.55     91.11 o 
  -3   1  21      740.17      711.93     78.42 o 
  -2   1  21       13.83       34.46     23.98 o 
  -1   1  21      106.19       92.74     31.36 o 
   0   1  21      696.34      538.54     69.27 o 
  -9   2  21      714.46     1005.12     97.84 o 
  -8   2  21        0.89        0.11     22.74 o 
  -7   2  21      717.66      759.37     85.77 o 
  -6   2  21      793.16      812.69    145.99 o 
  -5   2  21      403.98      445.09     94.34 o 
  -4   2  21      848.05      868.69     92.38 o 
  -3   2  21      679.87      568.50     70.59 o 
  -2   2  21      265.20      196.17     68.06 o 
  -1   2  21      594.46      520.62     67.57 o 
   0   2  21      380.90      364.07     57.55 o 
  -9   3  21      345.30      278.94     52.00 o 
  -8   3  21      538.94      509.15     70.68 o 
  -7   3  21      147.97      116.79     54.66 o 
  -6   3  21     1799.38     1822.91    199.13 o 
  -5   3  21      304.49      364.35     60.26 o 
  -4   3  21      222.33      215.78     83.42 o 
  -3   3  21     1759.11     1838.22    126.89 o 
  -2   3  21      275.88      399.60     63.81 o 
  -1   3  21     1472.42     1598.09    118.63 o 
   0   3  21      828.08      901.28     90.00 o 
  -8   4  21       96.84       41.29     57.43 o 
  -7   4  21      267.99      402.74     63.04 o 
  -6   4  21        0.37       16.29     27.08 o 
  -5   4  21      112.78      106.44     70.02 o 
  -4   4  21      174.77      145.91     41.34 o 
  -3   4  21       89.99       58.82     26.91 o 
  -2   4  21      946.45      953.75     96.13 o 
  -1   4  21       18.73       24.30     27.46 o 
  -7   5  21        0.62       39.13     27.12 o 
  -6   5  21        0.73       16.82     53.03 o 
  -5   5  21      131.89       83.94     30.55 o 
  -4   5  21       52.09       37.26     20.25 o 
  -3   5  21       30.50       20.94     53.64 o 
  -2   5  21       23.96       18.05     31.50 o 
  -6   6  21      328.40      335.76     58.09 o 
  -5   6  21        5.95        0.00     28.72 o 
  -4   6  21       29.45       46.24     27.45 o 
  -8   0  22        4.08        0.00     46.85 o 
  -7   0  22      564.46      676.16    111.65 o 
  -6   0  22      190.20      168.78     59.16 o 
  -5   0  22      254.01      242.81     71.71 o 
  -4   0  22     1191.96     1372.70    159.92 o 
  -3   0  22      507.36      413.83     92.76 o 
  -2   0  22     2852.95     3005.12    234.43 o 
  -8   1  22     1109.62     1036.97    138.09 o 
  -7   1  22      536.93      517.97     72.58 o 
  -6   1  22      301.09      338.46     61.53 o 
  -5   1  22      776.23      669.79     91.77 o 
  -4   1  22      113.76      103.05     35.95 o 
  -3   1  22      657.18      648.55     77.22 o 
  -2   1  22      286.30      298.90     53.80 o 
  -7   2  22      168.90      178.78     45.43 o 
  -6   2  22      114.90      128.95    105.90 o 
  -5   2  22       10.99       44.44     30.43 o 
  -4   2  22      185.21      193.03     71.71 o 
  -3   2  22       41.85        0.00     28.98 o 
  -2   2  22        1.17       62.39     45.38 o 
  -6   3  22       14.88        0.00     24.42 o 
  -5   3  22       64.66       80.65     32.72 o 
  -4   3  22      445.05      369.36     62.66 o 
  -3   3  22       34.42       99.42     53.36 o 
                                                 
